# Supplementary material for: Smooth semi‐nonparametric (SNP) estimation of the cumulative incidence function
Source: Stat Med. 2017 May 23;36(18):2921–34. doi: 10.1002/sim.7331 (PMC5518232; doi:10.1002/sim.7331)
Supplement: Supplementary file 1 — Supplementary material for Smooth Semi‐nonparametric (SNP) Estimation of the Cumulative Incidence Function [file SIM-36-2921-s001.zip]

Archive with 5 entries (5 files):
- GreedyAlgor2.eps
- IC2_CIF_IWD_qqplot_iwd.eps
- IC2_CIF_IWD_qqplot_pval.eps
- snp_cif_est_webappend_sm_Final_Rev_DA.tex
- snp_cif_est_webappend_sm_Final_Rev_DA.pdf
