# Supplementary material for: Smooth semi‐nonparametric (SNP) estimation of the cumulative incidence function
Source: Stat Med. 2017 May 23;36(18):2921–34. doi: 10.1002/sim.7331 (PMC5518232; doi:10.1002/sim.7331)
Supplement: Supplementary file 1 — Supplementary material for Smooth Semi‐nonparametric (SNP) Estimation of the Cumulative Incidence Function [file SIM-36-2921-s001.zip › snp_cif_est_webappend_sm_Final_Rev_DA.tex]

% simdoc.tex V3.0, 30 March 2010

%\documentclass[times]{simauth}
\documentclass[times,doublespace]{simauth_amod}
%\documentclass[times,doublespace]{ctaauth}

\usepackage{array}
\usepackage{graphicx}
\usepackage{moreverb}
\usepackage{multirow}
\usepackage{caption}
\usepackage[all]{xy}
\usepackage{booktabs}
\usepackage{color}
\usepackage{listings}
\usepackage{xr}
\usepackage{soul}
\usepackage{float}
%\externaldocument{weighted_compEP_23July2015}
\def\thesection{\alph{section}}
\lstset{
	keywordstyle=\color{blue},
	commentstyle=\color{red},
	stringstyle=\color[rgb]{0,.5,0},
	basicstyle=\ttfamily\small,
	columns=fullflexible,
	breaklines=true,        % sets automatic line breaking
	breakatwhitespace=false,    % sets if automatic breaks should only happen at whitespace
	numbers=left,
	stepnumber=1,
	numbersep=10pt,
	backgroundcolor=\color{white},
	tabsize=2,
	showspaces=false,
	showstringspaces=false,
	xleftmargin=.23in,
	frame=single,
	basewidth={0.5em,0.4em},
	language=R,
	numbers=none,
}


%\usepackage[T1,mtbold]{mathtime}%mathtime is a commercial font!!

%\usepackage[dvips,colorlinks,bookmarksopen,bookmarksnumbered,citecolor=red,urlcolor=red]{hyperref}
\usepackage[colorlinks,bookmarksopen,bookmarksnumbered,citecolor=red,urlcolor=red]{hyperref}

%\newcommand{\mysmall}{\fontsize{7.5pt}{8pt}\selectfont}

\newcommand\BibTeX{{\rmfamily B\kern-.05em \textsc{i\kern-.025em b}\kern-.08em
		T\kern-.1667em\lower.7ex\hbox{E}\kern-.125emX}}

\def\volumeyear{2015}

\begin{document}
	
	%\runninghead{A.~N.~Other}
	\runninghead{A.~NGUYEN~DUC~AND~M.~WOLBERS}
	
	\title{\centering{Supplementary material for \\Smooth Semi-nonparametric (SNP) Estimation\\ of the Cumulative Incidence Function}}
	
	%\author{A.~N.~Other\corrauth}
	\author{Anh Nguyen Duc\affil{a}\corrauth and Marcel Wolbers\affil{a,b}}
	
	\address{\affilnum{a}Oxford University Clinical Research Unit, Wellcome Trust Major Overseas Programme,
		Ho Chi Minh City, Viet Nam.\\
		\affilnum{b}Centre for Tropical Medicine, Nuffield Department of
		Medicine, University of Oxford, Oxford, UK.}
	
	\corraddr{Marcel Wolbers. E-mail: nguyenducanhvn101087@gmail.com}
	
	
	
	\maketitle
	%\clearpage
	\appendix
	
%\appendix


\section{Illustration of the Stepwise Forward Algorithm}
\label{a:SNPAlgor}

A schematic of the stepwise forward algorithm introduced in Section 4.2 of the main paper for 2 competing risks ($J = 2$); $K_{\max}=2$ and AIC as the information criterion is given in Figure \ref{fig:GreedyAlgor}. In this example, the final model would choose $K_1=0$ and $K_2=2$\textnormal{%\color{red}
. The final forward step from $(K_1=1,\ K_2=2)$ to $(K_1=2,\ K_2=2)$ is not allowed as AIC at $(K_1=1,\ K_2=2)$ is already worse than AIC at the previous step}%\st{only one forward step is allowed at this point which does not further improve AIC}.

\begin{figure}[h]
\centering
\caption{Adaptive greedy %\st{step-wise}
\textnormal{%\color{red}
stepwise} forward selection of polynomial degrees $K_1$ and $K_2$ using AIC}\label{fig:GreedyAlgor}
\includegraphics[scale=.75]{GreedyAlgor2.eps}
\end{figure}


\section{Determination of Initial Values for the Stepwise Forward Algorithm}
\label{a:Initval}

This section describes in detail how initial values for the parameters are set at each step of the stepwise forward algorithm described in Section 4.2 of the main paper.

\subsection{Starting values for the parametric mixture factorization model (step 0)}
\label{a:InitValPar}
In the parametric setting the conditional time-to-event distribution for each event type is specified as $\log\left(T\mid D=j \right)=\mu_{j}+\sigma_{j}Z$ leading to a log-normal model for $T\mid D=j$ if $Z$ has a standard normal base density and to a Weibull model if $ \exp\left(Z\right)$ has a standard exponential distribution. Hence, initial values for $\mu_{j}$ and $\sigma_{j}$
can be obtained with standard software for fitting parametric accelerated failure time models (AFT). Specifically, we used the R function \texttt{survreg} from package \texttt{survival} \cite{Therneau2000} which supports both log-normal and Weibull models. 

All observations with an observed event of type $j$ were included and observations with other observed event types were excluded from the respective AFT. Right-censored observations (for which the event type is unknown) were included but downweighted. Specifically, a right-censored observation at time $t$ received a weight corresponding to a crude estimate of the probability of ultimately experiencing event type $j$
given by $P(D=j\mid T>t)$. 
Note that $P(D=j|T>t)=\dfrac{P(D=j,T>t)}{\sum_{k=1}^{J}P(D=k,T>t)}$ where $P(D=j,T>t)=P(D=j)-P(D=j,T\le t)$ was approximated as follows:
$P(D=j,T\le t)$ was estimated based on the Nelson-Aalen estimator of the CIF (as implemented in the R function \texttt{cuminc} from package \texttt{cmprsk} \cite{Gray2013}) and a crude estimate of the marginal event probabilities $P\left(D=j\right)$ was obtained by normalizing the values of the CIF estimates of all event types at the last observed time point such that their normalized sum was 1. For interval-censored observations, the event type is known, and they were included as interval-censored observations with weight 1 in the AFT. However, for simplicity, we used the mid-point of the interval as the exact event time for the sake of computing the weights in this case.  

As suggested by \cite{Zhang2008e} for survival analysis, in addition to using the starting values $\left(\mu_{j},\sigma_{j}\right)_{j=1,...,J}$ from the  AFT models, we also used $\left(\mu_{j}\pm\sigma_{j}/2,\sigma_{j}\right)_{j=1,...,J}$
as additional sets of starting values. 

To get initial values for $\gamma_{j},j=1,\dots,J-1$, we optimized the full log-likelihood with respect to these parameters while fixing $\left(\mu_{j},\sigma_{j}\right)_{j=1,...,J}$ at each set of starting values mentioned above. This sub-optimization itself requires initial values for $\gamma_{j},j=1,...,J-1$, which were derived from the crude estimates of $P(D=j)$ described above exploiting that  $\gamma_{j}=\log\left\{\frac{P(D=j)}{P(D=J)}\right\}$. 

For the sake of determining starting values, left-truncation is currently ignored. In principle, it would be possible to extend the heuristic techniques outlined above to this setting but current R implementations for parametric AFT and nonparametric CIF estimation do not support left-truncation which would complicate implementation.
	

\subsection{Starting values for the intermediate step (step 1)}
At an intermediate step which increases $\left(K_{1},\dots,K_{j},\dots,K_{J}\right)$ to $\left(K_{1},\dots,K_{j}+1,\dots,K_{J}\right)$, initial values for $\gamma_{j}$ and all parameters related to conditional survival distributions for event types other than $j$ were set to the corresponding MLE values from the previous step.

To get starting values for survival parameters related to event type $j$, a grid of starting values was chosen for the spherical coordinates $\phi_{K_j+1}$ characterizing the polynomial coefficients as suggested by \cite{Zhang2008e}.
Specifically, we used the grid $\{-1.5,-1.3,...,1.3,1.5\}$ for $K_{j}+1=1$ and $\{-1.5,-0.5,0.5,1.5\}^{K_j+1}$ for $K_{j}+1>1$ in the simulation study but the implementation allows to also specify alternative grids. A relatively large number of starting values is chosen because the log-likelihood is expected to be multi-modal with respect to the spherical coordinates. 

For each initial value of $\phi_{K_j+1}$, $\mu_j$ and $\sigma_j$ were updated to correspond to the new SNP distribution such that the first two moments of  $\log\left\{T\mid D=j\right\}$ remained unchanged compared to the fit from the previous step. 
Of note, these moments are given by:
%
\begin{align}
\textnormal{E}\left(\log T\mid D=j\right)&=\mu_{j}+\sigma_{j}\textnormal{E}\left(Z_{j}\right)\label{e:AFT_update}\\
\textnormal{Var}\left(\log T\mid D=j\right)&=\sigma_{j}^{2}\textnormal{Var}\left(Z_{j}\right)\notag
\end{align}
%


\section{Simulation of Random Variables from a SNP Distribution}
\label{a:RejMethod}

This section gives a univariate interpretation of Section 3 in \cite{Gallant1993} which discussed how to simulate a random variable having density $h(z)=\left(\sum_{i=0}^{K}a_{i}z^{i}\right)^{2}\psi(z)$ based on the rejection method.
The rejection method requires an upper envelope $b(z)$ with $h(z)\le b(z)$. To define this envelope, first expand the polynomial $\left(\sum_{i=0}^{K}a_{i}z^{i}\right)^{2}$ to an explicit polynomial of degree $2K$ of the form $\sum_{i=0}^{2K}d_{i}z^{i}$. The envelope is then defined as $b(z)=\sum_{i=0}^{2K}\left|d_{i}\right|\left|z\right|^{i}\psi(z)$. Depending on the chosen base density, the process proceeds as follows.

\subsection{Simulation for the standard normal base density}
The envelope function is $b(z)=\left(\sum_{i=0}^{2K}\left|d_{i}\right|\left|z\right|^{i}\right)\varphi(z)=\frac{1}{\sqrt{2\pi}}\sum_{i=0}^{2K}\left|d_{i}\right|\frac{\Gamma\left(\frac{i+1}{2}\right)}{2^{\frac{1-i}{2}}}\chi(i+1,\left|z\right|)$. This is a weighted sum of chi-densities $\chi(i+1,\left|z\right|)=\frac{2^{\frac{1-i}{2}}}{\Gamma\left(\frac{i+1}{2}\right)}\left|z\right|^{i}e^{-z^{2}/2}$ with $i+1$ degrees of freedom. The chi-density describes the distribution of the square root of a random variable with a chi-squared distribution. The weights are then $u_{i}=\frac{1}{\sqrt{2\pi}}\left|d_{i}\right|\frac{\Gamma\left(\frac{i+1}{2}\right)}{2^{\frac{1-i}{2}}},\ i=0,\dots,2K$. Next we get normalized weights as $w_{i}=\frac{u_{i}}{\sum_{j=0}^{2K}u_{j}}$. Then the simulation proceeds as follows:
%
\begin{itemize}
	\item Step 1: Use the multinomial distribution with cell probabilities $w_{i}$ $(i=1,\ldots,2K+1)$ to randomly select a number in $\left\{ 1,...,2K+1\right\}$ as the degrees of freedom.
	%
	\item Step 2: Simulate a chi-distributed number by taking the square-root of the corresponding chi-square distributed number having the above degree of freedom. Call this number $z$.
	%
	\item Step 3: Randomly assign a sign to $z$ with the probability of a negative or positive sign, respectively, set to 0.5. Denote the new number by $v$.
	%
	\item Step 4: Generate $u$ from the uniform distribution on $[0,1]$. If $u>h(v)/b(v)$
	return to step 1. Otherwise, accept $v$.
\end{itemize}

\subsection{Simulation for the exponential base density}
The envelope function is $b(z)=\left(\sum_{i=0}^{2K}\left|d_{i}\right|z^{i}\right)\exp(-x)=\sum_{i=0}^{2K}\left|d_{i}\right|\Gamma(i+1)G(1,i+1,z)$. This is a weighted sum of gamma densities $G$ whose shape and scale parameters are 1 and $i+1$, respectively. The weights are then $u_{i}=\left|d_{i}\right|\Gamma(i+1),\ i=0,\dots,2K$. Next we get the normalized weights as $w_{i}=\frac{u_{i}}{\sum_{j=0}^{2K}u_{j}}$. Then the simulation proceeds as for the normal base density, except that in step 2 a Gamma-distributed random variable is generated, step 3 is omitted, and $v=u$ is used in step 4.

\newpage
\section{Simulation Results for CIF Estimation with Only Right Censoring}
\label{a:ExtraCIFSim}

\begin{table}[!h]
	\caption{{\small{\label{tab:AICfreqBaseK}}}Frequency with which the proposed 
		SNP estimators based on AIC, BIC$n$ or HQC$n$, respectively, chose the correct base density and correct polynomial degrees for mixture representation based scenarios (first 4 rows). For the other scenarios, the frequency with which the maximal allowed polynomial degree was chosen (i.e. $K_{1}=3$ or $K_{2}=3$) is reported (rows 5 and 6). All results are for scenarios with only right censoring.}

	\centering{}%
	\begin{tabular}{>{\raggedright}p{3.5cm}>{\raggedleft}p{0.25cm}r>{\raggedleft}p{0.01cm}rrr>{\raggedleft}p{0.01cm}rrr>{\raggedleft}p{0.01cm}r}
		\toprule 
		&
		&
		\multicolumn{3}{c}{AIC} &
		&
		\multicolumn{3}{c}{BIC$n$} &
		&
		\multicolumn{3}{c}{HQC$n$}\tabularnewline
		\cmidrule{3-5} \cmidrule{7-9} \cmidrule{11-13} 
		Scenario  &
		$n$ &
		$100$ &
		&
		$500$ &
		&
		$100$ &
		&
		$500$ &
		&
		$100$ &
		&
		$500$\tabularnewline
		\midrule
		\addlinespace[0.1cm]
		\multicolumn{13}{c}{Frequency of correct base density and polynomial degrees}\tabularnewline
		\addlinespace[0.1cm]
		\emph{\small{2 Weibull 35\% RC}} &
		&
		508 &
		&
		677 &
		&
		730 &
		&
		983 &
		&
		636 &
		&
		888\tabularnewline
		\addlinespace[0.1cm]
		\emph{\small{2 Weibull 65\% RC}} &
		&
		291 &
		&
		607 &
		&
		464 &
		&
		854 &
		&
		369 &
		&
		786\tabularnewline
		\addlinespace[0.1cm]
		\emph{\small{2 SNP stdnorm 35\% RC}} &
		&
		513 &
		&
		631 &
		&
		758 &
		&
		946 &
		&
		656 &
		&
		859\tabularnewline
		\addlinespace[0.1cm]
		\emph{\small{2 SNP stdnorm 65\% RC}} &
		&
		373 &
		&
		702 &
		&
		571 &
		&
		934 &
		&
		507 &
		&
		859\tabularnewline
		\addlinespace[0.1cm]
		\multicolumn{13}{c}{Frequency that the selected model chose $K_{1}=3$ or $K_{2}=3$}\tabularnewline
		\addlinespace[0.1cm]
		\emph{\small{Logmixturenorm + weibull (LFT) 35\% RC}} &
		&
		300 &
		&
		234$^*$ &
		&
		76 &
		&
		411$^*$ &
		&
		177 &
		&
		389$^*$\tabularnewline
		\emph{\small{Logmixturenorm + weibull (LFT) 65\% RC}} &
		&
		28 &
		&
		148 &
		&
		0 &
		&
		1 &
		&
		3 &
		&
		36\tabularnewline
		\bottomrule
	\end{tabular}\\
	{\small{All frequencies are based on 1000 simulated data sets per
			scenario.\\
			* Number of SB models based on AIC, BIC$n$ and HQC$n$ with standard normal base densities:\\ 
			100, 460 and 460, respectively.}}
\end{table}


\begin{table}[!h]
	\caption{\label{tab:EISDAIC}Integrated mean squared error (IMSE) for different estimation methods for all scenarios with only right censoring. }
	
	
	\begin{centering}
		\begin{tabular}{llr@{\extracolsep{0pt}.}lr@{\extracolsep{0pt}.}l>{\raggedleft}p{0.1cm}r@{\extracolsep{0pt}.}lr@{\extracolsep{0pt}.}l}
			\toprule 
			\multicolumn{2}{>{\centering}p{3cm}}{} &
			\multicolumn{4}{c}{$n=100$} &
			&
			\multicolumn{4}{c}{$n=500$}\tabularnewline
			\cmidrule{3-6} \cmidrule{8-11} 
			\multicolumn{2}{l}{Scenario } &
			\multicolumn{2}{c}{{\small{$CIF_{1}$}}} &
			\multicolumn{2}{c}{{\small{$CIF_{2}$}}} &
			&
			\multicolumn{2}{c}{{\small{$CIF_{1}$}}} &
			\multicolumn{2}{c}{{\small{$CIF_{2}$}}}\tabularnewline
			\midrule
			\addlinespace[0.3cm]
			\multicolumn{7}{l}{\emph{\small{2 Weibull 35\% RC}}} &
			\multicolumn{2}{c}{} &
			\multicolumn{2}{c}{}\tabularnewline
			\multicolumn{2}{l}{{\small{LN/SB-HQCn}}} &
			\multicolumn{2}{c}{\textbf{0.97}{\small{   0.009}}} &
			\multicolumn{2}{c}{\textbf{1.76}{\small{   0.057}}} &
			&
			\multicolumn{2}{c}{\textbf{1.21}{\small{   0.017}}} &
			\multicolumn{2}{c}{\textbf{5.79}{\small{   0.229}}}\tabularnewline
			\multicolumn{2}{l}{{\small{WB/SB-HQCn}}} &
			\multicolumn{2}{c}{\textbf{0.97}{\small{   0.006}}} &
			\multicolumn{2}{c}{\textbf{0.84}{\small{   0.014}}} &
			&
			\multicolumn{2}{c}{\textbf{1.00}{\small{   0.003}}} &
			\multicolumn{2}{c}{\textbf{0.95}{\small{   0.009}}}\tabularnewline
			\multicolumn{2}{l}{{\small{NP/SB-HQCn}}} &
			\multicolumn{2}{c}{\textbf{1.09}{\small{   0.008}}} &
			\multicolumn{2}{c}{\textbf{1.25}{\small{   0.021}}} &
			&
			\multicolumn{2}{c}{\textbf{1.13}{\small{   0.008}}} &
			\multicolumn{2}{c}{\textbf{1.51}{\small{   0.033}}}\tabularnewline
			\multicolumn{2}{l}{{\small{SB-AIC $\times10{}^{4}$}}} &
			\multicolumn{2}{c}{{\small{7.95 }}} &
			\multicolumn{2}{c}{{\small{3.36 }}} &
			&
			\multicolumn{2}{c}{{\small{1.69 }}} &
			\multicolumn{2}{c}{{\small{0.56 }}}\tabularnewline
			\multicolumn{2}{l}{{\small{SB-BICn $\times10{}^{4}$}}} &
			\multicolumn{2}{c}{{\small{7.76 }}} &
			\multicolumn{2}{c}{{\small{3.17 }}} &
			&
			\multicolumn{2}{c}{{\small{1.65 }}} &
			\multicolumn{2}{c}{{\small{0.50 }}}\tabularnewline
			\multicolumn{2}{l}{{\small{SB-HQCn $\times10{}^{4}$}}} &
			\multicolumn{2}{c}{{\small{7.84 }}} &
			\multicolumn{2}{c}{{\small{3.26 }}} &
			&
			\multicolumn{2}{c}{{\small{1.66 }}} &
			\multicolumn{2}{c}{{\small{0.52 }}}\tabularnewline
			\multicolumn{6}{l}{\emph{\small{2 Weibull 65\% RC}}} &
			&
			\multicolumn{2}{c}{} &
			\multicolumn{2}{c}{}\tabularnewline
			\multicolumn{2}{l}{{\small{LN/SB-HQCn}}} &
			\multicolumn{2}{c}{\textbf{0.93}{\small{   0.007}}} &
			\multicolumn{2}{c}{\textbf{1.07}{\small{   0.013}}} &
			&
			\multicolumn{2}{c}{\textbf{1.00}{\small{   0.010}}} &
			\multicolumn{2}{c}{\textbf{1.54}{\small{   0.037}}}\tabularnewline
			\multicolumn{2}{l}{{\small{WB/SB-HQCn}}} &
			\multicolumn{2}{c}{\textbf{0.99}{\small{   0.005}}} &
			\multicolumn{2}{c}{\textbf{0.92}{\small{   0.009}}} &
			&
			\multicolumn{2}{c}{\textbf{1.01}{\small{   0.004}}} &
			\multicolumn{2}{c}{\textbf{0.95}{\small{   0.011}}}\tabularnewline
			\multicolumn{2}{l}{{\small{NP/SB-HQCn}}} &
			\multicolumn{2}{c}{\textbf{1.09}{\small{   0.007}}} &
			\multicolumn{2}{c}{\textbf{1.14}{\small{   0.011}}} &
			&
			\multicolumn{2}{c}{\textbf{1.10}{\small{   0.007}}} &
			\multicolumn{2}{c}{\textbf{1.23}{\small{   0.017}}}\tabularnewline
			\multicolumn{2}{l}{{\small{SB-AIC $\times10{}^{4}$}}} &
			\multicolumn{2}{c}{{\small{8.70 }}} &
			\multicolumn{2}{c}{{\small{4.15 }}} &
			&
			\multicolumn{2}{c}{{\small{1.69 }}} &
			\multicolumn{2}{c}{{\small{0.78 }}}\tabularnewline
			\multicolumn{2}{l}{{\small{SB-BICn $\times10{}^{4}$}}} &
			\multicolumn{2}{c}{{\small{8.52 }}} &
			\multicolumn{2}{c}{{\small{4.01 }}} &
			&
			\multicolumn{2}{c}{{\small{1.69 }}} &
			\multicolumn{2}{c}{{\small{0.75 }}}\tabularnewline
			\multicolumn{2}{l}{{\small{SB-HQCn $\times10{}^{4}$}}} &
			\multicolumn{2}{c}{{\small{8.60 }}} &
			\multicolumn{2}{c}{{\small{4.08 }}} &
			&
			\multicolumn{2}{c}{{\small{1.69 }}} &
			\multicolumn{2}{c}{{\small{0.76 }}}\tabularnewline
			\multicolumn{6}{l}{\emph{\small{2 SNP stdnorm 35\% RC}}} &
			&
			\multicolumn{2}{c}{} &
			\multicolumn{2}{c}{}\tabularnewline
			\multicolumn{2}{l}{{\small{LN/SB-HQCn}}} &
			\multicolumn{2}{c}{\textbf{0.95}{\small{   0.014}}} &
			\multicolumn{2}{c}{\textbf{2.53}{\small{   0.082}}} &
			&
			\multicolumn{2}{c}{\textbf{1.12}{\small{   0.019}}} &
			\multicolumn{2}{c}{\textbf{8.62}{\small{   0.363}}}\tabularnewline
			\multicolumn{2}{l}{{\small{WB/SB-HQCn}}} &
			\multicolumn{2}{c}{\textbf{0.96}{\small{   0.017}}} &
			\multicolumn{2}{c}{\textbf{1.54}{\small{   0.037}}} &
			&
			\multicolumn{2}{c}{\textbf{1.34}{\small{   0.038}}} &
			\multicolumn{2}{c}{\textbf{4.41}{\small{   0.169}}}\tabularnewline
			\multicolumn{2}{l}{{\small{NP/SB-HQCn}}} &
			\multicolumn{2}{c}{\textbf{1.17}{\small{   0.016}}} &
			\multicolumn{2}{c}{\textbf{1.08}{\small{   0.013}}} &
			&
			\multicolumn{2}{c}{\textbf{1.25}{\small{   0.021}}} &
			\multicolumn{2}{c}{\textbf{1.12}{\small{   0.014}}}\tabularnewline
			\multicolumn{2}{l}{{\small{SB-AIC $\times10{}^{4}$}}} &
			\multicolumn{2}{c}{{\small{17.12 }}} &
			\multicolumn{2}{c}{{\small{10.86 }}} &
			&
			\multicolumn{2}{c}{{\small{3.04 }}} &
			\multicolumn{2}{c}{{\small{2.19 }}}\tabularnewline
			\multicolumn{2}{l}{{\small{SB-BICn $\times10{}^{4}$}}} &
			\multicolumn{2}{c}{{\small{16.67 }}} &
			\multicolumn{2}{c}{{\small{10.56 }}} &
			&
			\multicolumn{2}{c}{{\small{2.95 }}} &
			\multicolumn{2}{c}{{\small{2.19 }}}\tabularnewline
			\multicolumn{2}{l}{{\small{SB-HQCn $\times10{}^{4}$}}} &
			\multicolumn{2}{c}{{\small{16.94 }}} &
			\multicolumn{2}{c}{{\small{10.66 }}} &
			&
			\multicolumn{2}{c}{{\small{2.99 }}} &
			\multicolumn{2}{c}{{\small{2.18 }}}\tabularnewline
			\multicolumn{6}{l}{\emph{\small{2 SNP stdnorm 65\% RC}}} &
			&
			\multicolumn{2}{c}{} &
			\multicolumn{2}{c}{}\tabularnewline
			\multicolumn{2}{l}{{\small{LN/SB-HQCn}}} &
			\multicolumn{2}{c}{\textbf{0.93}{\small{   0.008}}} &
			\multicolumn{2}{c}{\textbf{1.24}{\small{   0.015}}} &
			&
			\multicolumn{2}{c}{\textbf{1.04}{\small{   0.010}}} &
			\multicolumn{2}{c}{\textbf{2.31}{\small{   0.055}}}\tabularnewline
			\multicolumn{2}{l}{{\small{WB/SB-HQCn}}} &
			\multicolumn{2}{c}{\textbf{0.99}{\small{   0.008}}} &
			\multicolumn{2}{c}{\textbf{1.22}{\small{   0.014}}} &
			&
			\multicolumn{2}{c}{\textbf{1.26}{\small{   0.018}}} &
			\multicolumn{2}{c}{\textbf{2.63}{\small{   0.070}}}\tabularnewline
			\multicolumn{2}{l}{{\small{NP/SB-HQCn}}} &
			\multicolumn{2}{c}{\textbf{1.10}{\small{   0.009}}} &
			\multicolumn{2}{c}{\textbf{1.05}{\small{   0.005}}} &
			&
			\multicolumn{2}{c}{\textbf{1.13}{\small{   0.010}}} &
			\multicolumn{2}{c}{\textbf{1.08}{\small{   0.007}}}\tabularnewline
			\multicolumn{2}{l}{{\small{SB-AIC $\times10{}^{4}$}}} &
			\multicolumn{2}{c}{{\small{20.72 }}} &
			\multicolumn{2}{c}{{\small{13.85 }}} &
			&
			\multicolumn{2}{c}{{\small{4.10 }}} &
			\multicolumn{2}{c}{{\small{2.64 }}}\tabularnewline
			\multicolumn{2}{l}{{\small{SB-BICn $\times10{}^{4}$}}} &
			\multicolumn{2}{c}{{\small{19.95 }}} &
			\multicolumn{2}{c}{{\small{13.89 }}} &
			&
			\multicolumn{2}{c}{{\small{4.03 }}} &
			\multicolumn{2}{c}{{\small{2.63 }}}\tabularnewline
			\multicolumn{2}{l}{{\small{SB-HQCn $\times10{}^{4}$}}} &
			\multicolumn{2}{c}{{\small{20.31 }}} &
			\multicolumn{2}{c}{{\small{13.87 }}} &
			&
			\multicolumn{2}{c}{{\small{4.06 }}} &
			\multicolumn{2}{c}{{\small{2.63 }}}\tabularnewline
			\multicolumn{6}{l}{\emph{\small{Logmixturenorm + weibull (LFT) 35\% RC}}} &
			&
			\multicolumn{2}{c}{} &
			\multicolumn{2}{c}{}\tabularnewline
			\multicolumn{2}{l}{{\small{LN/SB-HQCn}}} &
			\multicolumn{2}{c}{\textbf{1.41}{\small{   0.030}}} &
			\multicolumn{2}{c}{\textbf{1.08}{\small{   0.022}}} &
			&
			\multicolumn{2}{c}{\textbf{4.19}{\small{   0.131}}} &
			\multicolumn{2}{c}{\textbf{1.64}{\small{   0.038}}}\tabularnewline
			\multicolumn{2}{l}{{\small{WB/SB-HQCn}}} &
			\multicolumn{2}{c}{\textbf{1.30}{\small{   0.027}}} &
			\multicolumn{2}{c}{\textbf{0.88}{\small{   0.011}}} &
			&
			\multicolumn{2}{c}{\textbf{4.04}{\small{   0.125}}} &
			\multicolumn{2}{c}{\textbf{0.79}{\small{   0.016}}}\tabularnewline
			\multicolumn{2}{l}{{\small{NP/SB-HQCn}}} &
			\multicolumn{2}{c}{\textbf{0.83}{\small{   0.014}}} &
			\multicolumn{2}{c}{\textbf{1.04}{\small{   0.015}}} &
			&
			\multicolumn{2}{c}{\textbf{0.78}{\small{   0.017}}} &
			\multicolumn{2}{c}{\textbf{0.73}{\small{   0.021}}}\tabularnewline
			\multicolumn{2}{l}{{\small{SB-AIC $\times10{}^{4}$}}} &
			\multicolumn{2}{c}{{\small{21.69 }}} &
			\multicolumn{2}{c}{{\small{14.76 }}} &
			&
			\multicolumn{2}{c}{{\small{4.02 }}} &
			\multicolumn{2}{c}{{\small{2.89 }}}\tabularnewline
			\multicolumn{2}{l}{{\small{SB-BICn $\times10{}^{4}$}}} &
			\multicolumn{2}{c}{{\small{23.35 }}} &
			\multicolumn{2}{c}{{\small{14.21 }}} &
			&
			\multicolumn{2}{c}{{\small{6.92 }}} &
			\multicolumn{2}{c}{{\small{4.10 }}}\tabularnewline
			\multicolumn{2}{l}{{\small{SB-HQCn $\times10{}^{4}$}}} &
			\multicolumn{2}{c}{{\small{22.21 }}} &
			\multicolumn{2}{c}{{\small{14.46 }}} &
			&
			\multicolumn{2}{c}{{\small{4.69 }}} &
			\multicolumn{2}{c}{{\small{3.95 }}}\tabularnewline
			\multicolumn{6}{l}{\emph{\small{Logmixturenorm + weibull (LFT) 65\% RC}}} &
			&
			\multicolumn{2}{c}{} &
			\multicolumn{2}{c}{}\tabularnewline
			\multicolumn{2}{l}{{\small{LN/SB-HQCn}}} &
			\multicolumn{2}{c}{\textbf{0.97}{\small{   0.004}}} &
			\multicolumn{2}{c}{\textbf{0.95}{\small{   0.011}}} &
			&
			\multicolumn{2}{c}{\textbf{0.97}{\small{   0.003}}} &
			\multicolumn{2}{c}{\textbf{1.06}{\small{   0.012}}}\tabularnewline
			\multicolumn{2}{l}{{\small{WB/SB-HQCn}}} &
			\multicolumn{2}{c}{\textbf{1.01}{\small{   0.006}}} &
			\multicolumn{2}{c}{\textbf{0.89}{\small{   0.011}}} &
			&
			\multicolumn{2}{c}{\textbf{1.16}{\small{   0.011}}} &
			\multicolumn{2}{c}{\textbf{0.87}{\small{   0.015}}}\tabularnewline
			\multicolumn{2}{l}{{\small{NP/SB-HQCn}}} &
			\multicolumn{2}{c}{\textbf{1.06}{\small{   0.005}}} &
			\multicolumn{2}{c}{\textbf{1.16}{\small{   0.013}}} &
			&
			\multicolumn{2}{c}{\textbf{1.06}{\small{   0.005}}} &
			\multicolumn{2}{c}{\textbf{1.12}{\small{   0.016}}}\tabularnewline
			\multicolumn{2}{l}{{\small{SB-AIC $\times10{}^{4}$}}} &
			\multicolumn{2}{c}{{\small{18.43 }}} &
			\multicolumn{2}{c}{{\small{14.13 }}} &
			&
			\multicolumn{2}{c}{{\small{3.65 }}} &
			\multicolumn{2}{c}{{\small{2.94 }}}\tabularnewline
			\multicolumn{2}{l}{{\small{SB-BICn $\times10{}^{4}$}}} &
			\multicolumn{2}{c}{{\small{23.35 }}} &
			\multicolumn{2}{c}{{\small{14.21 }}} &
			&
			\multicolumn{2}{c}{{\small{6.92 }}} &
			\multicolumn{2}{c}{{\small{4.10 }}}\tabularnewline
			\multicolumn{2}{l}{{\small{SB-HQCn $\times10{}^{4}$}}} &
			\multicolumn{2}{c}{{\small{22.21 }}} &
			\multicolumn{2}{c}{{\small{14.46 }}} &
			&
			\multicolumn{2}{c}{{\small{4.69 }}} &
			\multicolumn{2}{c}{{\small{3.95 }}}\tabularnewline
			\bottomrule
		\end{tabular}
		\par\end{centering}
	
	\emph{\small{Note:}}{\small{ LN/SB-HQCn, WB/SB-HQCn and NP/SB-HQCn
			are the ratios (in bold) of the IMSE of the parametric
			log-normal, Weibull and the nonparametric models, respectively, versus
			the SB-HQC$n$ model with corresponding bootstrap standard errors.
			For each scenario, the last 3 rows give IMSE values of SNP-based models for all information criteria.}}
\end{table}


\begin{table}[h]
	\begin{centering}
		\caption{\label{tab:Cov95CIAIC}Observed coverage probabilities of nominal
			95\% CI for the CIFs at times $0.5t_{m}$ and $t_{m}$ for right censored
			scenarios.}
		
		\par\end{centering}
	
	\begin{centering}
		\begin{tabular}{>{\raggedright}p{3cm}r@{\extracolsep{0pt}.}lr@{\extracolsep{0pt}.}l>{\raggedleft}p{0.1cm}r@{\extracolsep{0pt}.}lr@{\extracolsep{0pt}.}l>{\raggedleft}p{0.1cm}r@{\extracolsep{0pt}.}lr@{\extracolsep{0pt}.}l>{\raggedleft}p{0.1cm}r@{\extracolsep{0pt}.}lr@{\extracolsep{0pt}.}l}
			\toprule 
			&
			\multicolumn{9}{c}{$n=100$ } &
			&
			\multicolumn{9}{c}{$n=500$}\tabularnewline
			\cmidrule{2-10} \cmidrule{12-20} 
			Time point &
			\multicolumn{4}{c}{{\small{$0.5t_{m}$}}} &
			&
			\multicolumn{4}{c}{{\small{$t_{m}$}}} &
			&
			\multicolumn{4}{c}{{\small{$0.5t_{m}$}}} &
			&
			\multicolumn{4}{c}{{\small{$t_{m}$}}}\tabularnewline
			\cmidrule{2-5} \cmidrule{7-10} \cmidrule{12-15} \cmidrule{17-20} 
			Scenario &
			\multicolumn{2}{c}{{\small{$CIF_{1}$}}} &
			\multicolumn{2}{c}{{\small{$CIF_{2}$}}} &
			&
			\multicolumn{2}{c}{{\small{$CIF_{1}$}}} &
			\multicolumn{2}{c}{{\small{$CIF_{2}$}}} &
			&
			\multicolumn{2}{c}{{\small{$CIF_{1}$}}} &
			\multicolumn{2}{c}{{\small{$CIF_{2}$}}} &
			&
			\multicolumn{2}{c}{{\small{$CIF_{1}$}}} &
			\multicolumn{2}{c}{{\small{$CIF_{2}$}}}\tabularnewline
			\midrule
			\multicolumn{20}{l}{\emph{\small{2 Weibull 35\% RC}}}\tabularnewline
			{\small{LN}} &
			\multicolumn{2}{c}{95.3} &
			\multicolumn{2}{c}{62.9} &
			&
			\multicolumn{2}{c}{95.5} &
			\multicolumn{2}{c}{80.9} &
			&
			\multicolumn{2}{c}{92.9} &
			\multicolumn{2}{c}{12.0} &
			&
			\multicolumn{2}{c}{90.4} &
			\multicolumn{2}{c}{33.9}\tabularnewline
			{\small{WB}} &
			\multicolumn{2}{c}{94.8} &
			\multicolumn{2}{c}{93.4} &
			&
			\multicolumn{2}{c}{96.2} &
			\multicolumn{2}{c}{94.9} &
			&
			\multicolumn{2}{c}{93.9} &
			\multicolumn{2}{c}{95.5} &
			&
			\multicolumn{2}{c}{93.8} &
			\multicolumn{2}{c}{95.2}\tabularnewline
			{\small{NP}} &
			\multicolumn{2}{c}{94.3} &
			\multicolumn{2}{c}{55.7} &
			&
			\multicolumn{2}{c}{96.1} &
			\multicolumn{2}{c}{95.5} &
			&
			\multicolumn{2}{c}{93.5} &
			\multicolumn{2}{c}{96.4} &
			&
			\multicolumn{2}{c}{93.3} &
			\multicolumn{2}{c}{95.2}\tabularnewline
			{\small{SB-AIC}} &
			\multicolumn{2}{c}{94.2} &
			\multicolumn{2}{c}{85.1} &
			&
			\multicolumn{2}{c}{96.3} &
			\multicolumn{2}{c}{92.1} &
			&
			\multicolumn{2}{c}{93.7} &
			\multicolumn{2}{c}{92.1} &
			&
			\multicolumn{2}{c}{93.8} &
			\multicolumn{2}{c}{94.4}\tabularnewline
			{\small{SB-BICn}} &
			\multicolumn{2}{c}{94.2} &
			\multicolumn{2}{c}{87.1} &
			&
			\multicolumn{2}{c}{96.3} &
			\multicolumn{2}{c}{92.6} &
			&
			\multicolumn{2}{c}{94.1} &
			\multicolumn{2}{c}{94.9} &
			&
			\multicolumn{2}{c}{93.8} &
			\multicolumn{2}{c}{95.1}\tabularnewline
			{\small{SB-HQCn}} &
			\multicolumn{2}{c}{94.0} &
			\multicolumn{2}{c}{86.3} &
			&
			\multicolumn{2}{c}{96.3} &
			\multicolumn{2}{c}{92.4} &
			&
			\multicolumn{2}{c}{94.1} &
			\multicolumn{2}{c}{93.3} &
			&
			\multicolumn{2}{c}{93.7} &
			\multicolumn{2}{c}{94.8}\tabularnewline
			\multicolumn{20}{l}{\emph{\small{2 Weibull 65\% RC}}}\tabularnewline
			{\small{LN}} &
			\multicolumn{2}{c}{95.6} &
			\multicolumn{2}{c}{92.9} &
			&
			\multicolumn{2}{c}{96.6} &
			\multicolumn{2}{c}{95.0} &
			&
			\multicolumn{2}{c}{94.5} &
			\multicolumn{2}{c}{75.0} &
			&
			\multicolumn{2}{c}{93.5} &
			\multicolumn{2}{c}{93.6}\tabularnewline
			{\small{WB}} &
			\multicolumn{2}{c}{94.8} &
			\multicolumn{2}{c}{95.3} &
			&
			\multicolumn{2}{c}{96.0} &
			\multicolumn{2}{c}{94.9} &
			&
			\multicolumn{2}{c}{93.5} &
			\multicolumn{2}{c}{95.9} &
			&
			\multicolumn{2}{c}{94.7} &
			\multicolumn{2}{c}{95.3}\tabularnewline
			{\small{NP}} &
			\multicolumn{2}{c}{94.9} &
			\multicolumn{2}{c}{56.4} &
			&
			\multicolumn{2}{c}{95.9} &
			\multicolumn{2}{c}{94.4} &
			&
			\multicolumn{2}{c}{94.3} &
			\multicolumn{2}{c}{95.6} &
			&
			\multicolumn{2}{c}{94.9} &
			\multicolumn{2}{c}{95.2}\tabularnewline
			{\small{SB-AIC}} &
			\multicolumn{2}{c}{94.2} &
			\multicolumn{2}{c}{92.5} &
			&
			\multicolumn{2}{c}{96.3} &
			\multicolumn{2}{c}{94.4} &
			&
			\multicolumn{2}{c}{94.1} &
			\multicolumn{2}{c}{90.4} &
			&
			\multicolumn{2}{c}{95.0} &
			\multicolumn{2}{c}{95.5}\tabularnewline
			{\small{SB-BICn}} &
			\multicolumn{2}{c}{95.2} &
			\multicolumn{2}{c}{93.9} &
			&
			\multicolumn{2}{c}{96.2} &
			\multicolumn{2}{c}{94.6} &
			&
			\multicolumn{2}{c}{94.0} &
			\multicolumn{2}{c}{91.8} &
			&
			\multicolumn{2}{c}{94.9} &
			\multicolumn{2}{c}{95.4}\tabularnewline
			{\small{SB-HQCn}} &
			\multicolumn{2}{c}{94.5} &
			\multicolumn{2}{c}{92.8} &
			&
			\multicolumn{2}{c}{96.3} &
			\multicolumn{2}{c}{94.6} &
			&
			\multicolumn{2}{c}{93.9} &
			\multicolumn{2}{c}{91.4} &
			&
			\multicolumn{2}{c}{94.9} &
			\multicolumn{2}{c}{95.5}\tabularnewline
			\multicolumn{20}{l}{\emph{\small{2 SNP stdnorm 35\% RC}}}\tabularnewline
			{\small{LN}} &
			\multicolumn{2}{c}{93.8} &
			\multicolumn{2}{c}{92.7} &
			&
			\multicolumn{2}{c}{94.4} &
			\multicolumn{2}{c}{61.3} &
			&
			\multicolumn{2}{c}{93.3} &
			\multicolumn{2}{c}{69.6} &
			&
			\multicolumn{2}{c}{94.0} &
			\multicolumn{2}{c}{ 6.3}\tabularnewline
			{\small{WB}} &
			\multicolumn{2}{c}{93.9} &
			\multicolumn{2}{c}{85.9} &
			&
			\multicolumn{2}{c}{93.9} &
			\multicolumn{2}{c}{82.8} &
			&
			\multicolumn{2}{c}{87.2} &
			\multicolumn{2}{c}{27.2} &
			&
			\multicolumn{2}{c}{94.2} &
			\multicolumn{2}{c}{48.4}\tabularnewline
			{\small{NP}} &
			\multicolumn{2}{c}{95.1} &
			\multicolumn{2}{c}{96.1} &
			&
			\multicolumn{2}{c}{94.4} &
			\multicolumn{2}{c}{95.3} &
			&
			\multicolumn{2}{c}{95.5} &
			\multicolumn{2}{c}{94.1} &
			&
			\multicolumn{2}{c}{94.9} &
			\multicolumn{2}{c}{95.0}\tabularnewline
			{\small{SB-AIC}} &
			\multicolumn{2}{c}{92.5} &
			\multicolumn{2}{c}{95.1} &
			&
			\multicolumn{2}{c}{94.5} &
			\multicolumn{2}{c}{94.1} &
			&
			\multicolumn{2}{c}{94.9} &
			\multicolumn{2}{c}{94.4} &
			&
			\multicolumn{2}{c}{94.4} &
			\multicolumn{2}{c}{93.9}\tabularnewline
			{\small{SB-BICn}} &
			\multicolumn{2}{c}{92.8} &
			\multicolumn{2}{c}{94.6} &
			&
			\multicolumn{2}{c}{94.6} &
			\multicolumn{2}{c}{94.0} &
			&
			\multicolumn{2}{c}{95.1} &
			\multicolumn{2}{c}{94.1} &
			&
			\multicolumn{2}{c}{94.4} &
			\multicolumn{2}{c}{93.3}\tabularnewline
			{\small{SB-HQCn}} &
			\multicolumn{2}{c}{92.6} &
			\multicolumn{2}{c}{94.9} &
			&
			\multicolumn{2}{c}{94.4} &
			\multicolumn{2}{c}{94.3} &
			&
			\multicolumn{2}{c}{95.1} &
			\multicolumn{2}{c}{94.4} &
			&
			\multicolumn{2}{c}{94.3} &
			\multicolumn{2}{c}{93.6}\tabularnewline
			\multicolumn{20}{l}{\emph{\small{2 SNP stdnorm 65\% RC}}}\tabularnewline
			{\small{LN}} &
			\multicolumn{2}{c}{95.5} &
			\multicolumn{2}{c}{92.0} &
			&
			\multicolumn{2}{c}{94.8} &
			\multicolumn{2}{c}{95.4} &
			&
			\multicolumn{2}{c}{90.1} &
			\multicolumn{2}{c}{82.7} &
			&
			\multicolumn{2}{c}{92.6} &
			\multicolumn{2}{c}{96.0}\tabularnewline
			{\small{WB}} &
			\multicolumn{2}{c}{93.7} &
			\multicolumn{2}{c}{88.5} &
			&
			\multicolumn{2}{c}{94.7} &
			\multicolumn{2}{c}{95.0} &
			&
			\multicolumn{2}{c}{85.1} &
			\multicolumn{2}{c}{41.9} &
			&
			\multicolumn{2}{c}{92.8} &
			\multicolumn{2}{c}{93.7}\tabularnewline
			{\small{NP}} &
			\multicolumn{2}{c}{96.1} &
			\multicolumn{2}{c}{94.9} &
			&
			\multicolumn{2}{c}{94.9} &
			\multicolumn{2}{c}{95.4} &
			&
			\multicolumn{2}{c}{94.3} &
			\multicolumn{2}{c}{93.5} &
			&
			\multicolumn{2}{c}{93.9} &
			\multicolumn{2}{c}{95.6}\tabularnewline
			{\small{SB-AIC}} &
			\multicolumn{2}{c}{93.7} &
			\multicolumn{2}{c}{94.7} &
			&
			\multicolumn{2}{c}{95.3} &
			\multicolumn{2}{c}{95.1} &
			&
			\multicolumn{2}{c}{93.4} &
			\multicolumn{2}{c}{94.0} &
			&
			\multicolumn{2}{c}{93.5} &
			\multicolumn{2}{c}{95.6}\tabularnewline
			{\small{SB-BICn}} &
			\multicolumn{2}{c}{94.6} &
			\multicolumn{2}{c}{93.6} &
			&
			\multicolumn{2}{c}{95.1} &
			\multicolumn{2}{c}{95.5} &
			&
			\multicolumn{2}{c}{93.6} &
			\multicolumn{2}{c}{93.9} &
			&
			\multicolumn{2}{c}{93.6} &
			\multicolumn{2}{c}{95.6}\tabularnewline
			{\small{SB-HQCn}} &
			\multicolumn{2}{c}{94.4} &
			\multicolumn{2}{c}{94.2} &
			&
			\multicolumn{2}{c}{94.9} &
			\multicolumn{2}{c}{95.3} &
			&
			\multicolumn{2}{c}{93.6} &
			\multicolumn{2}{c}{93.9} &
			&
			\multicolumn{2}{c}{93.6} &
			\multicolumn{2}{c}{95.7}\tabularnewline
			\multicolumn{20}{l}{\emph{\small{Logmixturenorm + weibull (LFT) 35\% RC}}}\tabularnewline
			{\small{LN}} &
			\multicolumn{2}{c}{87.1} &
			\multicolumn{2}{c}{85.7} &
			&
			\multicolumn{2}{c}{34.3} &
			\multicolumn{2}{c}{97.0} &
			&
			\multicolumn{2}{c}{42.1} &
			\multicolumn{2}{c}{61.9} &
			&
			\multicolumn{2}{c}{ 0.2} &
			\multicolumn{2}{c}{94.5}\tabularnewline
			{\small{WB}} &
			\multicolumn{2}{c}{81.5} &
			\multicolumn{2}{c}{94.0} &
			&
			\multicolumn{2}{c}{56.2} &
			\multicolumn{2}{c}{95.1} &
			&
			\multicolumn{2}{c}{22.6} &
			\multicolumn{2}{c}{94.1} &
			&
			\multicolumn{2}{c}{ 6.0} &
			\multicolumn{2}{c}{91.5}\tabularnewline
			{\small{NP}} &
			\multicolumn{2}{c}{95.7} &
			\multicolumn{2}{c}{96.1} &
			&
			\multicolumn{2}{c}{94.3} &
			\multicolumn{2}{c}{95.6} &
			&
			\multicolumn{2}{c}{93.9} &
			\multicolumn{2}{c}{95.6} &
			&
			\multicolumn{2}{c}{93.8} &
			\multicolumn{2}{c}{94.5}\tabularnewline
			{\small{SB-AIC}} &
			\multicolumn{2}{c}{91.0} &
			\multicolumn{2}{c}{92.1} &
			&
			\multicolumn{2}{c}{84.5} &
			\multicolumn{2}{c}{94.6} &
			&
			\multicolumn{2}{c}{88.3} &
			\multicolumn{2}{c}{93.8} &
			&
			\multicolumn{2}{c}{90.5} &
			\multicolumn{2}{c}{93.2}\tabularnewline
			{\small{SB-BICn}} &
			\multicolumn{2}{c}{88.2} &
			\multicolumn{2}{c}{92.0} &
			&
			\multicolumn{2}{c}{79.8} &
			\multicolumn{2}{c}{94.8} &
			&
			\multicolumn{2}{c}{76.3} &
			\multicolumn{2}{c}{86.2} &
			&
			\multicolumn{2}{c}{70.2} &
			\multicolumn{2}{c}{92.6}\tabularnewline
			{\small{SB-HQCn}} &
			\multicolumn{2}{c}{90.2} &
			\multicolumn{2}{c}{92.2} &
			&
			\multicolumn{2}{c}{82.0} &
			\multicolumn{2}{c}{94.8} &
			&
			\multicolumn{2}{c}{86.6} &
			\multicolumn{2}{c}{87.2} &
			&
			\multicolumn{2}{c}{83.1} &
			\multicolumn{2}{c}{93.0}\tabularnewline
			\multicolumn{20}{l}{\emph{\small{Logmixturenorm + weibull (LFT) 65\% RC}}}\tabularnewline
			{\small{LN}} &
			\multicolumn{2}{c}{95.1} &
			\multicolumn{2}{c}{93.6} &
			&
			\multicolumn{2}{c}{95.6} &
			\multicolumn{2}{c}{97.0} &
			&
			\multicolumn{2}{c}{94.8} &
			\multicolumn{2}{c}{86.4} &
			&
			\multicolumn{2}{c}{95.3} &
			\multicolumn{2}{c}{94.7}\tabularnewline
			{\small{WB}} &
			\multicolumn{2}{c}{97.2} &
			\multicolumn{2}{c}{96.2} &
			&
			\multicolumn{2}{c}{95.5} &
			\multicolumn{2}{c}{96.3} &
			&
			\multicolumn{2}{c}{92.3} &
			\multicolumn{2}{c}{95.2} &
			&
			\multicolumn{2}{c}{95.3} &
			\multicolumn{2}{c}{94.3}\tabularnewline
			{\small{NP}} &
			\multicolumn{2}{c}{95.9} &
			\multicolumn{2}{c}{97.6} &
			&
			\multicolumn{2}{c}{95.7} &
			\multicolumn{2}{c}{96.1} &
			&
			\multicolumn{2}{c}{94.5} &
			\multicolumn{2}{c}{94.7} &
			&
			\multicolumn{2}{c}{95.4} &
			\multicolumn{2}{c}{94.9}\tabularnewline
			{\small{SB-AIC}} &
			\multicolumn{2}{c}{94.1} &
			\multicolumn{2}{c}{94.2} &
			&
			\multicolumn{2}{c}{95.7} &
			\multicolumn{2}{c}{96.9} &
			&
			\multicolumn{2}{c}{94.0} &
			\multicolumn{2}{c}{91.3} &
			&
			\multicolumn{2}{c}{95.4} &
			\multicolumn{2}{c}{94.3}\tabularnewline
			{\small{SB-BICn}} &
			\multicolumn{2}{c}{94.6} &
			\multicolumn{2}{c}{94.8} &
			&
			\multicolumn{2}{c}{95.7} &
			\multicolumn{2}{c}{97.0} &
			&
			\multicolumn{2}{c}{94.2} &
			\multicolumn{2}{c}{88.5} &
			&
			\multicolumn{2}{c}{95.4} &
			\multicolumn{2}{c}{94.9}\tabularnewline
			{\small{SB-HQCn}} &
			\multicolumn{2}{c}{94.4} &
			\multicolumn{2}{c}{94.4} &
			&
			\multicolumn{2}{c}{95.7} &
			\multicolumn{2}{c}{97.0} &
			&
			\multicolumn{2}{c}{94.3} &
			\multicolumn{2}{c}{90.7} &
			&
			\multicolumn{2}{c}{95.4} &
			\multicolumn{2}{c}{94.6}\tabularnewline
			\bottomrule
		\end{tabular}
		\par\end{centering}
	
	\emph{\small{Note:}}{\small{ LN and WB refer to parametric log-normal and Weibull models. NP refers to the nonparametric model.
			SB-AIC, SB-BICn and SB-HQCn refer to SNP-based models using different information criteria. Estimated Monte Carlo standard error of observed coverage $\approx0.69\%$.}}
\end{table}


\clearpage
\newpage
\section{\textbf{%\color{red}
Simulation Results for CIF Estimation of Right-censored Data with 3 Competing Risks}}
\label{a:ExtraCIFSimJ3OnlyRC}

Table \ref{tab:SimScen2} describes the simulation scenario for 3 competing risks mentioned in the second last parapgraph of Section 6 in the main paper. In this simulation, only independent right censoring with a censoring probability of 35\% was considered and the censoring time was generated as for the setting with $J=2$ described in Section 6 of the main paper. Simulation results are displayed in Tables \ref{tab:AICfreqBaseKJ3} to \ref{tab:Cov95CIAICJ3}.


\begin{table}[H]
	\begin{centering}
		\caption{\label{tab:SimScen2}Simulation scenario for CIF estimation for 3
			competing risks under only right-censoring. }
		
		\par\end{centering}
	
	\begin{centering}
		\begin{tabular}{llllll}
			\toprule 
			\multicolumn{6}{c}{Mixture representation based scenario}\tabularnewline
			Scenario  &
			$T\mid D=1$ &
			$T\mid D=2$ &
			$T\mid D=3$ &
			$P_{1}\%$ &
			$P_{2}\%$\tabularnewline
			\midrule
			\addlinespace[0.3cm]
			\multicolumn{6}{l}{\emph{\small{3 SNP stdnorm 35\% RC}}}\tabularnewline
			&
			$SN\left(-0.1,0.1,\emptyset\right)$ &
			$SN\left(-0.5,0.5,\frac{\pi}{9}\right)$ &
			$SN\left(-0.4,0.5,\frac{\pi}{9},\pi\right)$ &
			32 &
			28\tabularnewline
			\bottomrule
			\addlinespace[0.3cm]
		\end{tabular}
		\par\end{centering}
	
	\emph{Note}: {\small{$T\mid D=j$ is the time to event distribution
			for event type $j$ conditional on the occurrence of that event type.
			$P_{j}$ is the marginal probability of event type $j$. $SN(\mu,\sigma,\phi)$
			is a random variable $T$ satisfying $\log T=\mu+\sigma Z$; where
			$Z$ has a SNP distribution with a standard normal base density and
			vector of spherical coordinates $\phi$. RC: independent right censoring.}}
\end{table}

\begin{table}[H]
\caption{{\small{}\label{tab:AICfreqBaseKJ3}}
Frequency with which the proposed SNP estimators based on AIC, BIC$n$ or HQC$n$, respectively, chose the correct base density and correct polynomial degrees.}

\centering{}%
\begin{tabular}{>{\raggedright}p{3.5cm}>{\raggedleft}p{0.25cm}r>{\raggedleft}p{0.01cm}rrr>{\raggedleft}p{0.01cm}rrr>{\raggedleft}p{0.01cm}r}
\toprule 
 &  & \multicolumn{3}{c}{AIC} &  & \multicolumn{3}{c}{BIC$n$} &  & \multicolumn{3}{c}{HQC$n$}\tabularnewline
\cmidrule{3-5} \cmidrule{7-9} \cmidrule{11-13} 
Scenario  & $n$ & $100$ &  & $500$ &  & $100$ &  & $500$ &  & $100$ &  & $500$\tabularnewline
\midrule
\addlinespace[0.1cm]
\emph{\small{}3 SNP stdnorm 35\% RC} &  & 220 &  & 289 &  & 196 &  & 490 &  & 233 &  & 425\tabularnewline
\bottomrule
\end{tabular}\\
{\small{}All frequencies are based on 1000 simulated data sets per
scenario.}{\small \par}
\end{table}


\begin{table}[H]
\caption{\label{tab:EISDAICJ3}
Integrated mean squared error (IMSE) for different estimation methods. }

\begin{centering}
\begin{tabular}{llr@{\extracolsep{0pt}.}lr@{\extracolsep{0pt}.}lr@{\extracolsep{0pt}.}l>{\raggedleft}p{0.1cm}r@{\extracolsep{0pt}.}lr@{\extracolsep{0pt}.}lr@{\extracolsep{0pt}.}l}
\toprule 
\multicolumn{2}{>{\centering}p{3cm}}{} & \multicolumn{6}{c}{$n=100$} &  & \multicolumn{6}{c}{$n=500$}\tabularnewline
\cmidrule{3-8} \cmidrule{10-15} 
\multicolumn{2}{l}{Scenario } & \multicolumn{2}{c}{{\small{}$CIF_{1}$}} & \multicolumn{2}{c}{{\small{}$CIF_{2}$}} & \multicolumn{2}{c}{{\small{}$CIF_{3}$}} &  & \multicolumn{2}{c}{{\small{}$CIF_{1}$}} & \multicolumn{2}{c}{{\small{}$CIF_{2}$}} & \multicolumn{2}{c}{{\small{}$CIF_{3}$}}\tabularnewline
\midrule
\addlinespace[0.3cm]
\multicolumn{8}{l}{\emph{\small{}3 SNP stdnorm 35\% RC}} &  & \multicolumn{2}{c}{} & \multicolumn{2}{c}{} & \multicolumn{2}{c}{}\tabularnewline
\multicolumn{2}{l}{{\small{}LN/SB-HQCn}} & \multicolumn{2}{c}{\textbf{0.97}{\small{}   0.008}} & \multicolumn{2}{c}{\textbf{1.66}{\small{}   0.046}} & \multicolumn{2}{c}{\textbf{1.16}{\small{}   0.015}} &  & \multicolumn{2}{c}{\textbf{1.01}{\small{}   0.005}} & \multicolumn{2}{c}{\textbf{4.38}{\small{}   0.158}} & \multicolumn{2}{c}{\textbf{2.36}{\small{}   0.063}}\tabularnewline
\multicolumn{2}{l}{{\small{}WB/SB-HQCn}} & \multicolumn{2}{c}{\textbf{1.05}{\small{}   0.017}} & \multicolumn{2}{c}{\textbf{1.13}{\small{}   0.022}} & \multicolumn{2}{c}{\textbf{1.08}{\small{}   0.013}} &  & \multicolumn{2}{c}{\textbf{2.20}{\small{}   0.066}} & \multicolumn{2}{c}{\textbf{2.24}{\small{}   0.065}} & \multicolumn{2}{c}{\textbf{1.85}{\small{}   0.041}}\tabularnewline
\multicolumn{2}{l}{{\small{}NP/SB-HQCn}} & \multicolumn{2}{c}{\textbf{1.22}{\small{}   0.017}} & \multicolumn{2}{c}{\textbf{1.11}{\small{}   0.013}} & \multicolumn{2}{c}{\textbf{1.01}{\small{}   0.010}} &  & \multicolumn{2}{c}{\textbf{1.24}{\small{}   0.018}} & \multicolumn{2}{c}{\textbf{1.07}{\small{}   0.017}} & \multicolumn{2}{c}{\textbf{0.97}{\small{}   0.017}}\tabularnewline
\multicolumn{2}{l}{{\small{}SB-AIC $\times10{}^{4}$}} & \multicolumn{2}{c}{{\small{}2.35 }} & \multicolumn{2}{c}{{\small{}5.67 }} & \multicolumn{2}{c}{{\small{}13.58 }} &  & \multicolumn{2}{c}{{\small{}0.47 }} & \multicolumn{2}{c}{{\small{}1.10 }} & \multicolumn{2}{c}{{\small{}2.64 }}\tabularnewline
\multicolumn{2}{l}{{\small{}SB-BICn $\times10{}^{4}$}} & \multicolumn{2}{c}{{\small{}2.31 }} & \multicolumn{2}{c}{{\small{}5.64 }} & \multicolumn{2}{c}{{\small{}13.79 }} &  & \multicolumn{2}{c}{{\small{}0.46 }} & \multicolumn{2}{c}{{\small{}1.15 }} & \multicolumn{2}{c}{{\small{}2.86 }}\tabularnewline
\multicolumn{2}{l}{{\small{}SB-HQCn $\times10{}^{4}$}} & \multicolumn{2}{c}{{\small{}2.35 }} & \multicolumn{2}{c}{{\small{}5.62 }} & \multicolumn{2}{c}{{\small{}13.69 }} &  & \multicolumn{2}{c}{{\small{}0.46 }} & \multicolumn{2}{c}{{\small{}1.13 }} & \multicolumn{2}{c}{{\small{}2.75 }}\tabularnewline
\bottomrule
\end{tabular}
\par\end{centering}
\emph{\small{}Note:}{\small{} LN/SB-HQCn, WB/SB-HQCn and NP/SB-HQCn
are respectively the ratios (in bold) of the AISE of the parametric
lognormal, Weibull and the nonparametric models, respectively, versus
the SB-HQC$n$ model with corresponding bootstrap standard errors.
For each scenario, the last 3 rows give AISE values of SB models based
on all information criteria.}{\small \par}
\end{table}


\begin{table}[H]
\begin{centering}
\caption{\label{tab:Cov95CIAICJ3} Observed coverage probabilities of nominal 95\% CI for the CIFs at times $0.5t_{m}$ and $t_{m}$.}
\par\end{centering}
\begin{centering}
\begin{tabular}{>{\raggedright}p{2cm}r@{\extracolsep{0pt}.}lr@{\extracolsep{0pt}.}lr@{\extracolsep{0pt}.}l>{\raggedleft}p{0.1cm}r@{\extracolsep{0pt}.}lr@{\extracolsep{0pt}.}lr@{\extracolsep{0pt}.}l>{\raggedleft}p{0.1cm}r@{\extracolsep{0pt}.}lr@{\extracolsep{0pt}.}lr@{\extracolsep{0pt}.}l>{\raggedleft}p{0.1cm}r@{\extracolsep{0pt}.}lr@{\extracolsep{0pt}.}lr@{\extracolsep{0pt}.}l}
\toprule 
 & \multicolumn{13}{c}{$n=100$ } &  & \multicolumn{13}{c}{$n=500$}\tabularnewline
\cmidrule{2-14} \cmidrule{16-28} 
Time point & \multicolumn{6}{c}{{\small{}$0.5t_{m}$}} &  & \multicolumn{6}{c}{{\small{}$t_{m}$}} &  & \multicolumn{6}{c}{{\small{}$0.5t_{m}$}} &  & \multicolumn{6}{c}{{\small{}$t_{m}$}}\tabularnewline
\cmidrule{2-7} \cmidrule{9-14} \cmidrule{16-21} \cmidrule{23-28} 
Scenario & \multicolumn{2}{c}{{\small{}$CIF_{1}$}} & \multicolumn{2}{c}{{\small{}$CIF_{2}$}} & \multicolumn{2}{c}{{\small{}$CIF_{3}$}} &  & \multicolumn{2}{c}{{\small{}$CIF_{1}$}} & \multicolumn{2}{c}{{\small{}$CIF_{2}$}} & \multicolumn{2}{c}{{\small{}$CIF_{3}$}} &  & \multicolumn{2}{c}{{\small{}$CIF_{1}$}} & \multicolumn{2}{c}{{\small{}$CIF_{2}$}} & \multicolumn{2}{c}{{\small{}$CIF_{3}$}} &  & \multicolumn{2}{c}{{\small{}$CIF_{1}$}} & \multicolumn{2}{c}{{\small{}$CIF_{2}$}} & \multicolumn{2}{c}{{\small{}$CIF_{3}$}}\tabularnewline
\midrule
\multicolumn{28}{l}{\emph{\small{}3 SNP stdnorm 35\% RC}}\tabularnewline
{\small{}LN} & \multicolumn{2}{c}{93.9} & \multicolumn{2}{c}{87.1} & \multicolumn{2}{c}{93.3} &  & \multicolumn{2}{c}{94.8} & \multicolumn{2}{c}{95.9} & \multicolumn{2}{c}{94.7} &  & \multicolumn{2}{c}{94.3} & \multicolumn{2}{c}{62.7} & \multicolumn{2}{c}{80.0} &  & \multicolumn{2}{c}{94.4} & \multicolumn{2}{c}{90.7} & \multicolumn{2}{c}{94.7}\tabularnewline
{\small{}WB} & \multicolumn{2}{c}{93.9} & \multicolumn{2}{c}{91.9} & \multicolumn{2}{c}{92.4} &  & \multicolumn{2}{c}{94.6} & \multicolumn{2}{c}{94.7} & \multicolumn{2}{c}{95.3} &  & \multicolumn{2}{c}{86.2} & \multicolumn{2}{c}{88.3} & \multicolumn{2}{c}{82.6} &  & \multicolumn{2}{c}{94.9} & \multicolumn{2}{c}{95.3} & \multicolumn{2}{c}{94.4}\tabularnewline
{\small{}NP} & \multicolumn{2}{c}{94.3} & \multicolumn{2}{c}{96.2} & \multicolumn{2}{c}{95.5} &  & \multicolumn{2}{c}{94.7} & \multicolumn{2}{c}{94.1} & \multicolumn{2}{c}{94.9} &  & \multicolumn{2}{c}{95.6} & \multicolumn{2}{c}{95.1} & \multicolumn{2}{c}{94.6} &  & \multicolumn{2}{c}{94.6} & \multicolumn{2}{c}{95.3} & \multicolumn{2}{c}{94.3}\tabularnewline
{\small{}SB-AIC} & \multicolumn{2}{c}{93.8} & \multicolumn{2}{c}{93.3} & \multicolumn{2}{c}{94.2} &  & \multicolumn{2}{c}{94.6} & \multicolumn{2}{c}{92.4} & \multicolumn{2}{c}{95.0} &  & \multicolumn{2}{c}{94.3} & \multicolumn{2}{c}{93.9} & \multicolumn{2}{c}{94.4} &  & \multicolumn{2}{c}{94.6} & \multicolumn{2}{c}{94.0} & \multicolumn{2}{c}{95.0}\tabularnewline
{\small{}SB-BICn} & \multicolumn{2}{c}{94.2} & \multicolumn{2}{c}{93.0} & \multicolumn{2}{c}{93.1} &  & \multicolumn{2}{c}{94.6} & \multicolumn{2}{c}{91.8} & \multicolumn{2}{c}{95.1} &  & \multicolumn{2}{c}{94.0} & \multicolumn{2}{c}{90.6} & \multicolumn{2}{c}{92.4} &  & \multicolumn{2}{c}{94.7} & \multicolumn{2}{c}{90.4} & \multicolumn{2}{c}{94.7}\tabularnewline
{\small{}SB-HQCn} & \multicolumn{2}{c}{93.9} & \multicolumn{2}{c}{93.4} & \multicolumn{2}{c}{93.7} &  & \multicolumn{2}{c}{94.6} & \multicolumn{2}{c}{92.1} & \multicolumn{2}{c}{95.1} &  & \multicolumn{2}{c}{94.2} & \multicolumn{2}{c}{92.5} & \multicolumn{2}{c}{93.3} &  & \multicolumn{2}{c}{94.7} & \multicolumn{2}{c}{92.8} & \multicolumn{2}{c}{95.1}\tabularnewline
\bottomrule
\end{tabular}
\par\end{centering}
\emph{\small{}Note:}{\small{} LN and WB are the Monte Carlo coverage
probabilities of nominal 95\% Wald confidence intervals (CIs) based
on the parametric 2 x lognormal and 2 x weibull models respectively.
SB-AIC, SB-BICn and SB-HQCn are the observed coverage probabilities
of different best SNP models. NP is the observed coverage probability
of the nonparametric model. The 95\% CIs were calculated based on
the cloglog transforms of the CIFs. Estimated SE of MC coverage entries
$\approx0.69\%$.}{\small \par}
\end{table}


%\clearpage
%\newpage
\section{\textbf{%\color{red}
Details of Wald-type and Permutation test for the IWD for Comparisons of CIFs}}
For gathering statistical evidence to reject or not reject the null
hypothesis specified in Section 5 of the main paper, a normal distribution
as the null distribution is plausible with the variance of the IWD
statistic derived using the delta method. Specifically,
let the asymptotic covariance matrices for the estimated parameters
of the fitted competing risks models for groups 1 and 2 be denoted
by, respectively, $V_{1}$ and $V_{2}$. When $W(\cdot)$ is a deterministic
function, the variance of the $IWD$ can be estimated using the delta
rule as 
\[
\sigma_{IWD}^{2}=\nabla IWD\left(\theta_{1},\theta_{2}\right)^{T}\begin{pmatrix}V_{1} & 0\\
0 & V_{2}
\end{pmatrix}\nabla IWD\left(\theta_{1},\theta_{2}\right)
\]
where $\nabla IWD\left(\theta_{1},\theta_{2}\right)$ is the column
gradient vector of $IWD\left(\cdot,\cdot\right)$ as a function of
$\theta_{1}$ and $\theta_{2}$, the estimates of parameters of the
SNP models for groups 1 and 2, respectively. Note that there is no
need to obtain information on covariances between parameter estimates
from the two SNP models as they are estimated based on independent
groups. 

Once the IWD statistic and its variance estimate are computed, the
p-value can be derived based on comparing the Wald-type statistic
$\frac{IWD}{\sigma_{IWD}}$ to the cumulative standard normal distribution.
Alternatively, the null distribution and the resulting p-value can
be evaluated exactly without relying on a normal approximation by
implementing a permutation test or (or Monte-Carlo approximation to
it). This is done by rerandomizing the group memembership a large number of times, for each of which the associated IWD is computed and the p-value is the relative frequency of these IWDs observed at least as extreme as the one from the original data set.


%\clearpage
%\newpage
\section{\textbf{%\color{red}
QQ Plots of P-values and IWD Statistics for the Comparisons of CIFs in IC-2 Scenarios}}

\begin{figure}[H]
	
	\begin{centering}
		\includegraphics[scale=0.6]{IC2_CIF_IWD_qqplot_pval.eps} % scale=0.25 for 2 col and 0.45 for 1 col
		\caption{QQ-plots of p-value vs. uniform U(0,1) distribution for IC-2 scenarios.}
		\label{fig:qqplot_pval}
	\end{centering}

\end{figure}

\begin{figure}[h]
	
	\begin{centering}
		\includegraphics[scale=0.6]{IC2_CIF_IWD_qqplot_iwd.eps} % scale=0.25 for 2 col and 0.45 for 1 col
		\caption{Normal probability plots of IWD statistics for IC-2 scenarios.}
		\label{fig:qqplot_iwd}
	\end{centering}

\end{figure}

\iffalse
%\clearpage
%\newpage
\section{\textit{\color{red}Simulation Results for Asymptotic CIF Comparisons using SNP-based Integrated Weighted Differences (IWD)}}
\label{a:IWDICOnlyRC}

\begin{table}[H]
	\begin{centering}
		\caption{\label{tab:IWD}Monte Carlo type-I error rate for IWD test}
		\par\end{centering}
	\begin{centering}
		\begin{tabular}{>{\raggedright}p{3cm}r@{\extracolsep{0pt}.}lr@{\extracolsep{0pt}.}l>{\raggedleft}p{0.1cm}r@{\extracolsep{0pt}.}lr@{\extracolsep{0pt}.}l}
			\toprule 
			& \multicolumn{4}{c}{$n=100$ } &  & \multicolumn{4}{c}{$n=500$}\tabularnewline
			\cmidrule{2-5} \cmidrule{7-10} 
			Scenario & \multicolumn{2}{c}{{\small{}$CIF_{1}$}} & \multicolumn{2}{c}{{\small{}$CIF_{2}$}} &  & \multicolumn{2}{c}{{\small{}$CIF_{1}$}} & \multicolumn{2}{c}{{\small{}$CIF_{2}$}}\tabularnewline
			\midrule
			\multicolumn{10}{l}{\emph{\small{}2 Weibull }}\tabularnewline
			{\small{}35\% RC} & \multicolumn{2}{c}{0} & \multicolumn{2}{c}{1.2} &  & \multicolumn{2}{c}{0} & \multicolumn{2}{c}{1.2}\tabularnewline
			{\small{}65\% RC} & \multicolumn{2}{c}{0.4} & \multicolumn{2}{c}{4.2} &  & \multicolumn{2}{c}{0.4} & \multicolumn{2}{c}{4.2}\tabularnewline
			{\small{}IC-1} & \multicolumn{2}{c}{0} & \multicolumn{2}{c}{0.4} &  & \multicolumn{2}{c}{0} & \multicolumn{2}{c}{0.4}\tabularnewline
			{\small{}IC-2} & \multicolumn{2}{c}{0} & \multicolumn{2}{c}{2.8} &  & \multicolumn{2}{c}{0} & \multicolumn{2}{c}{2.8}\tabularnewline
			\multicolumn{10}{l}{\emph{\small{}2 SNP stdnorm }}\tabularnewline
			{\small{}35\% RC} & \multicolumn{2}{c}{0.2} & \multicolumn{2}{c}{2.4} &  & \multicolumn{2}{c}{0.2} & \multicolumn{2}{c}{2.4}\tabularnewline
			{\small{}65\% RC} & \multicolumn{2}{c}{3.2} & \multicolumn{2}{c}{3.6} &  & \multicolumn{2}{c}{3.2} & \multicolumn{2}{c}{3.6}\tabularnewline
			{\small{}IC-1} & \multicolumn{2}{c}{0} & \multicolumn{2}{c}{0.6} &  & \multicolumn{2}{c}{0} & \multicolumn{2}{c}{0.6}\tabularnewline
			{\small{}IC-2} & \multicolumn{2}{c}{0.8} & \multicolumn{2}{c}{2.2} &  & \multicolumn{2}{c}{0.8} & \multicolumn{2}{c}{2.2}\tabularnewline
			\multicolumn{10}{l}{\emph{\small{}Logmixturenorm + weibull (LFT) }}\tabularnewline
			{\small{}35\% RC} & \multicolumn{2}{c}{2.6} & \multicolumn{2}{c}{2.6} &  & \multicolumn{2}{c}{2.6} & \multicolumn{2}{c}{2.6}\tabularnewline
			{\small{}65\% RC} & \multicolumn{2}{c}{3.4} & \multicolumn{2}{c}{3.4} &  & \multicolumn{2}{c}{3.4} & \multicolumn{2}{c}{3.4}\tabularnewline
			{\small{}IC-1} & \multicolumn{2}{c}{0.6} & \multicolumn{2}{c}{1.2} &  & \multicolumn{2}{c}{0.6} & \multicolumn{2}{c}{1.2}\tabularnewline
			{\small{}IC-2} & \multicolumn{2}{c}{1.2} & \multicolumn{2}{c}{2.6} &  & \multicolumn{2}{c}{1.2} & \multicolumn{2}{c}{2.6}\tabularnewline
			\bottomrule
		\end{tabular}
		\par\end{centering}
	\centering{}\emph{\small{}Note:}{\small{} Estimated SE of Monte Carlo
		coverage entries $\approx0.97\%$.}{\small \par}
\end{table}
\fi


\iffalse
\newpage
\section{SNP Regression Modeling for the CIF}
\label{a:RegSNP}

\subsection{Illustration of covariate effects}
\label{a:RegIllCovar}

An illustration of how a single binary covariate can affect the resulting CIFs in Model (8) of the main paper is displayed in Figure \ref{fig:CovarEffSNPIlustration}. In Figure \ref{fig:CovarEffSNPIlustration} a), the baseline CIFs for two competing events ($J=2$) are shown. First, assume that the binary covariate does not alter the marginal event probabilities but accelerates the conditional time to the first event type $T\mid D=1$ by a multiplicative factor of $e^{-1}$ (i.e. $\beta_{1}=-1$) while decelerating the conditional time to the second event $T\mid D=2$ by a multiplicative factor of $e$ (i.e. $\beta_{2}=1$). The resulting CIFs are shown in Figure \ref{fig:CovarEffSNPIlustration} b). Second, assume that the binary covariate is associated with an odds ratio of $e^{-1}\approx0.37$ for the probability of the first event but does not affect the conditional time-to-event distributions. The resulting CIFs are shown in Figure \ref{fig:CovarEffSNPIlustration} c). Third, if both covariate effects are combined, the resulting CIFs are shown in Figure \ref{fig:CovarEffSNPIlustration} d).

\begin{figure}[h]
	
	\begin{centering}
		\caption{Illustration for different covariate effects on SNP model.}
		\includegraphics[scale=0.4]{covareff.eps}		
		\label{fig:CovarEffSNPIlustration}
	
	{\small{ a) Baseline CIFs (pale curves in other panels), b) CIFs for a binary covariate affecting only $T\mid D=j$, c) CIFs for a binary covariate affecting only $D$, c) CIFs for a binary covariate affecting both $T\mid D=j$ and $D$.}} 
	
	\end{centering}
\end{figure}

As seen, the proposed model is flexible and allows to model quite general covariate effects on the CIF (including crossing CIFs) if covariates are allowed to affect both the marginal and conditional components. In general if covariates are only allowed for the multinomial logistic model, i.e. the marginal component, then
%
\begin{align}
\log CIF_{j}(t)=\mathbf{X}^{T}\gamma_{j}-\log\left(1+\sum_{k=1}^{J-1}\exp\left(\mathbf{X}^{T}\gamma_{k}\right)\right)+\log P\left(T\le t\mid D=j\right)\label{e:logCIFcovar}
\end{align}
%
for $j=1,\dots,J-1$, and a similar model holds for $j=J$. This implies that a change in the covariate values result in a multiplicative (and hence time-homogeneous) effect on the resulting CIFs. When $J=2$, $\gamma_{1}$ is simply the vector containing the log-odds ratios associated with each covariate for the marginal occurrence of an event of type 1. Hence, a positive log-odds ratio implies that an increase in the corresponding covariate is associated with an increase in $CIF_{1}$ at all time-points and a decrease in  $CIF_{2}$ at all time-points. This simple qualitative interpretation of covariate effects on the CIF scale is similar to the Fine and Gray model \cite{Fine1999a}.
Hower, in contrast to the Fine and Gray model, this specification models covariate effects on different CIFs simultaneously and in a ``consistent'' way. As an example, this implies that their sum at any time point cannot be greater than 1 for any covariate combination which is not necessarily the case if the CIF estimates are based on different Fine and Gray models for different event types. 
Indeed, in most settings it is mathematically impossible that exact Fine 
and Gray models hold simultaneously for all event types. 

\subsection{Parameter estimation and ``ad hoc'' statistical inference}
%\section{SNP regression model - parameter estimation and ad hoc statistical inference}
\label{a:RegEstInfer}
The likelihood for the regression model described in Section 8 of the main paper can be derived in the same way as for CIF estimation detailed in Section 4.1, except that there are additional regression parameters that need to be estimated and the likelihood now also depends on the observed covariates. Thus, the same estimation procedure as detailed in Section 4.1 and Appendix \ref{a:Initval} can be used with the additional need for acquiring starting values for the regression coefficients $\beta_{j}$ and $\gamma_{j}$ ($j=1,\dots,J$). 

Starting values for the parametric conditional survival models, i.e. $\mu_{j},\sigma_{j}$ and $\beta_{j}$ were obtained by fitting log-normal or Weibull AFT regression models as described in Appendix \ref{a:InitValPar}. As described there, subjects experiencing events other than $j$ were excluded from the AFT model for event type $j$ and right-censored observations were weighted according to a crude estimate of their probability of ultimately experiencing event type $j$ conditional on being event-free at their censoring times. For simplicity, we used the same (covariate-independent) estimate of this probability as for the case without covariates but included the covariates $X_{j}$ into the AFT to obtain starting values for $\beta_{j}$. Elements of $\gamma_{j}$ were initialized by using the suboptimization described in Appendix \ref{a:InitValPar}, for which starting values for the intercepts $\gamma_{j0}$ were obtained as previously described and the non-intercept elements in $\gamma_{j}$ were set to 0. This initialization of the intercept implicitly assumes that a covariate value of 0 corresponds to an ``average'' observation and for this reason, we recommend centering the covariates prior to fitting the model for numerical reasons. This does not affect the estimates of the regression parameters except for $\gamma_{j0}$ and $\mu_{j}$ which can easily be transformed back to the scale of the original covariates if needed. 

The whole estimation procedure is then carried out following the same step-wise forward algorithm as described in Section 4.2 of the main paper. For a forward step which increases the polynomial degree associated with the conditional event time for event type $j$ by one, multiple starting values for the spherical coordinates from a grid were chosen as previously described. The corresponding initial values for $\mu_{j}$ and $\sigma_{j}$ were updated as described in Appendix B.2 with the slight change that $T\mid D=j$ in Equation (\ref{e:AFT_update}) now refers to the expectation and variance of an observation with covariate values 0. Starting values for $\beta_{j}$ and $\gamma_{j}$ were the best fits from the previous step.

Approximate statistical inference for the SNP regression model can also be performed using standard asymptotic theory for maximum likelihood estimation and ignoring the adaptive choice of the polynomial degrees as described in Section 4.3 of the main paper. For testing whether a covariate affects the competing risks process at all, a Wald-type test of the joint null hypothesis \st{that} that all regression coefficients (from the multinomial component model and all AFT sub-models) associated with that covariate are jointly 0 can be used.

\subsection{A small simulation study for SNP regression modeling of the CIF}
\label{a:RegSim}

We conducted a small simulation study to evaluate the performance of the regression model defined in Equation (8) of the main paper for realistic sample sizes and to compare it to alternative modeling approaches. All simulation scenarios had two possible event types ($J=2$) and two independent covariates $X_1$ (following a Bernoulli distribution with $p=0.5$) and $X_2$ (following a normal distribution with mean zero and a standard deviation of 0.5).
The investigated simulation scenarios are described in Appendices
\ref{sub:Mixture-factorization-scenarios-reg}-\ref{sub:Simulation-of-censoring-reg}, followed by a description of the competing modeling approaches, assessment methods, simulation results, and a short discussion. 
Sample size for all scenarios was varied between 100 and 500 and reported results are based on 200 simulated data sets for each scenario.

\subsubsection{Mixture factorization simulation scenarios}
\label{sub:Mixture-factorization-scenarios-reg}
The first set of scenarios was based on the mixture factorization, i.e. simulation was according to the model described by Equation (9) of the main paper. The  conditional time to event distributions were specified as
%%
\begin{align}
\log\left(T\mid D=j;X_{1},X_{2}\right)=X_{1}\beta_{j1}^{M}+X_{2}\beta_{j2}^{M}+\log\left(T_{0}\mid D=j\right),
\end{align}
%%
where the ``baseline'' distributions of $T_{0}\mid D=j$ (corresponding to covariate values of 0) were chosen as described in Table \ref{tab:SimScenRegCoefAFT}. The marginal event probabilities were determined as
%%
\begin{align}
P\left(D=1\mid X_{1},X_{2}\right)=\frac{\exp{(\gamma_{0}+X_{1}\gamma_{1}+X_{2}\gamma_{2})}}{1+\exp{(\gamma_{0}+X_{1}\gamma_{1}+X_{2}\gamma_{2})}}
\end{align}
%%
Values for $\gamma_{0},\ \gamma_{1},\ \gamma_{2}$ and $\beta_{11}^{M},\ \beta_{12}^{M},\ \beta_{21}^{M},\ \beta_{22}^{M}$ were fixed across mixture factorization scenarios and are also given in Table \ref{tab:SimScenRegCoefAFT}. 
Of note, the setting $\gamma_{0}=-0.71$ implies that $P(D=1\mid X_{1}=X_{2}=0)=33\%$.

Simulated data from these mixture factorization scenarios were subject to both right- or interval-censoring as described in Section \ref{sub:Simulation-of-censoring-reg}.

\begin{table}[h]
	\begin{centering}
		\caption{Specification of mixture factorization scenarios.}\label{tab:SimScenRegCoefAFT}
		\begin{tabular}{>{\raggedright}m{0.5cm}>{\raggedright}m{1cm}>{\raggedright}m{1cm}>{\centering}m{1cm}>{\centering}m{1cm}>{\centering}m{1cm}>{\centering}p{2.5cm}>{\centering}m{2cm}>{\raggedright}m{0.5cm}>{\raggedright}m{0.5cm}}
			\toprule 
			&
			&
			\multicolumn{8}{c}{Regression parameters (identical for all scenarios)}\tabularnewline
			\multicolumn{2}{>{\raggedright}p{1cm}}{} &
			&
			$\gamma_{0}$ &
			$\gamma_{1}$ &
			$\gamma_{2}$ &
			$\left(\beta_{11}^{M},\ \beta_{12}^{M}\right)$ &
			\multicolumn{3}{>{\centering}p{2.5cm}}{$\left(\beta_{21}^{M},\ \beta_{22}^{M}\right)$}\tabularnewline
			\midrule
			\addlinespace[0.3cm]
			\multicolumn{2}{l}{} &
			&
			-0.71 &
			-0.5 &
			1 &
			$(-2,1)$ &
			\multicolumn{3}{c}{$(-1,0)$}\tabularnewline
			\addlinespace
			\multicolumn{2}{l}{Scenario name} &
			\multicolumn{8}{c}{Baseline distributions}\tabularnewline
			\multicolumn{2}{l}{} &
			\multicolumn{4}{c}{$f_{T_{0}\mid D=1}$} &
			\multicolumn{4}{c}{$f_{T_{0}\mid D=2}$}\tabularnewline
			\midrule
			\addlinespace
			\multicolumn{2}{l}{2$\times$Weibull} &
			\multicolumn{4}{c}{$W(1^{-1},\exp(-1))$} &
			\multicolumn{4}{c}{$W\left(0.2^{-1},\exp\left(-0.25\right)\right)$}\tabularnewline
			\addlinespace
			\multicolumn{2}{l}{2$\times$SNP stdnorm} &
			\multicolumn{4}{c}{$LN(-1,0.9^{2})$} &
			\multicolumn{4}{c}{$SN(0.1,0.8,\frac{\pi}{5})$}\tabularnewline
			\addlinespace
			\multicolumn{2}{l}{2$\times$Logmixturenorm} &
			\multicolumn{4}{c}{$0.3LN(1.2,0.9^{2})+0.7LN\left(0,0.6^{2}\right)$} &
			\multicolumn{4}{c}{$0.5LN\left(0,0.1^{2}\right)+0.5LN\left(1,0.2^{2}\right)$}\tabularnewline
			\bottomrule
			\addlinespace
		\end{tabular}
		\par\end{centering}
	
	{\small{\emph{Note}: $f_{T_{0}\mid D=j}$ is the conditional density
			of the time to event type $j$. $W(\sigma^{-1},e^{\mu})$
			refers to a Weibull distribution with shape $\sigma^{-1}$ and scale
			$e^{\mu}$. $LN\left(\mu,\sigma^{2}\right)$ has the same distribution
			as $e^{\mathcal{N}\left(\mu,\sigma^{2}\right)}$, i.e. a log-normal
			distribution. $SN(\mu,\sigma,\phi)$ refers to a random variable $T_0$ satisfying $\log T_0=\mu+\sigma Z$ where $Z$ has a SNP distribution with a standard normal base density and polynomial degree $K=1$ with a corresponding spherical coordinate $\phi$.}}
\end{table}

\subsubsection{Fine and Gray simulation scenarios}
\label{sub:Fine-and-Gray's-reg}
The second type of scenarios followed the proposed model and simulation in \cite{Fine1999a}. Specifically, the first CIF follows a Fine and Gray model and was specified as follows:
%%
\begin{align}
CIF_{1}\left(t\mid X_{1},X_{2}\right)=1-\left[1-p\left\{ 1-\exp(-t)\right\} \right]^{\exp\left(X_{1}\beta_{11}^{FG}+X_{2}\beta_{12}^{FG}\right)}
\end{align}
%%
with $\beta_{11}^{FG}=-1$, $\beta_{12}^{FG}=1$ and $p=P\left(D=1\mid X_{1}=0,X_{2}=0\right)=33\%$. When there are no covariate effects, $CIF_{1}\left(t\mid X_{1}=0,X_{2}=0\right)=p\left\{ 1-\exp(-t)\right\}$ is simply $p$ times the cumulative distribution function of a exponential distribution with rate 1 evaluated at $t$. The simulation then proceeds as follows: First, the event type for each observation was determined via a Bernoulli trial with probability
%%
\begin{align}
P\left(D=1\mid X_{1},X_{2}\right)=CIF_{1}\left(\infty\mid X_{1},X_{2}\right)= 1-(1-p)^{\exp\left(X_{1}\beta_{11}^{FG}+X_{2}\beta_{12}^{FG}\right)}
\end{align}
%%
If event type 1 was chosen then the covariate dependent-time to the event was simulated as $T =CIF_{1}^{-1}\left(U_{1}\mit X_{1},X_{2}\right)$ where $CIF_{1}^{-1}\left(\cdot\mid X_{1},X_{2}\right)$ is the inverse of $CIF_{1}\left(\cdot\mid X_{1},X_{2}\right)$, and $U_{1}$ is a random variable with a uniform distribution on the interval $\left[0,\ 1-\left(1-p\right)^{\exp\left(X_{1}\beta_{11}^{FG}+X_{2}\beta_{12}^{FG}\right)}\right]$. If event type 2 was chosen, the conditional distribution of $T\mid D=2$ was simulated according to an exponential distribution with rate $\exp\left(X_{1}\beta_{21}^{FG}+X_{2}\beta_{22}^{FG}\right)$ and $\beta_{21}^{FG}=0$
and $\beta_{22}^{FG}=2$. Note that as in the original simulation in \cite{Fine1999a}, the CIF for event type 2 does not follow a Fine and Gray model because, as mentioned before, in most settings Fine and Gray models cannot simultaneously be true for all event types.

For illustration, CIFs for different covariate values are displayed in Figure \ref{fig:CIFsReg-Fine-and}. Data simulated from this scenario were subject to only right-censoring. 

\begin{figure}[h]
	\caption{\label{fig:CIFsReg-Fine-and}Covariate-dependent CIFs for the Fine and Gray scenarios.}
	\centering{}\includegraphics[scale=0.4]{FG.eps}
\end{figure}

\subsubsection{Cause-specific hazards (CSH) simulation scenarios}
\label{sub:Cause-specific-hazards-scenarios-reg}
The last type of scenarios was based on specifying the cause-specific hazards (CSH) of the competing risks and simulation from the model was as suggested by  \cite{Beyersmann2009}. The cause-specific hazards for the two event types were specified as
%%
\begin{align}
\lambda_{1}(t)=\lambda_{01}(t)\exp\left(X_{1}\beta_{11}^{CSH}+X_{2}\beta_{12}^{CSH}\right)\textnormal{ and }\lambda_{2}(t)=\lambda_{02}(t)\exp\left(X_{1}\beta_{21}^{CSH}+X_{2}\beta_{22}^{CSH}\right)\notag
\end{align}
%%
where $\lambda_{01}(t)=\frac{1}{t+1}$, $\lambda_{02}(t)=2t$ and $\beta_{11}^{CSH}=-1,\beta_{12}^{CSH}=1,\beta_{21}^{CSH}=0$ and $\beta_{22}^{CSH}=2$. Simulation proceeded in two steps. First, the total survival time $T$ was simulated by using the inverse transform sampling method based on the relation 
%%
\begin{align}
P(T\ge t)
&=\exp\left(-\int_{0}^{t}\left[\lambda_{1}(u)+\lambda_{2}(u)\right]du\right)\notag\\
&=\exp\left(-\left[\log\left(t+1\right)e^{X_{1}\beta_{11}^{CSH}+X_{2}\beta_{12}^{CSH}}+t^{2}e^{X_{1}\beta_{21}^{CSH}+X_{2}\beta_{22}^{CSH}}\right]\right)
\end{align}
%%
Second, the event type was simulated based on a Bernoulli trial with probability  $\dfrac{\lambda_{1}(T)}{\lambda_{1}(T)+\lambda_{2}(T)}$ for event type 1. 

For illustration, implied CIFs based on the above specification for different covariate values are displayed in Figure \ref{fig:CIFsReg-Cause-specific-hazards}. As for the Fine and Gray scenarios, data simulated from this scenario were subject to  right-censoring only. 

\begin{figure}[h]
	\caption{\label{fig:CIFsReg-Cause-specific-hazards}Covariate-dependent CIFs for the cause-specific hazards scenario.}
	\centering{}\includegraphics[scale=0.4]{CSH.eps}
\end{figure}

\subsubsection{Simulation of censoring}
\label{sub:Simulation-of-censoring-reg}
Two different types of right-censoring (mild and heavy) and one type of interval censoring were simulated. 
For right-censoring, the censoring time $C$ for an uncensored observation $(T,D)$ was simulated as $C=\min\left\{ t_{m},C_{E}\right\}$ where $t_m$ represented the maximum follow-up duration which was set to the 95\% or 
75\% quantiles of the marginal survival time $T$, respectively, and $C_{E}$ was generated from an exponential distribution with the rate chosen to achieve a 10\% (mild) or 50\% (heavy) overall right-censoring probability, respectively. The observed right-censored data $(T',D')$ was than defined as $T'=\min\left\{ T,C\right\} ,\ D'=I(T\le C)\times D$.

Interval censoring was simulated by first right-censoring all observations at $t_{m}$
which was set to the 90\% quantile of $T$ (implying a 10\% right-censoring probability). 
For simulation of interval-censoring, the interval $\left[0,t_{m}\right]$ was then divided into 12 equally spaced sub-intervals and simulation of the interval censored data was as described in Section 6 of the main paper for the main simulation study. 

\subsubsection{Competing approaches}
\label{sub:Competing-approaches-reg}
For all scenarios, the main method was the proposed SNP regression model. The  maximal polynomial degree was set to $K_{max}=2$ and the choice of the most appropriate base density and polynomial degrees was based on HQC$n$. For comparison purposes, we used parametric models based on the mixture factorization with log-normal or Weibull conditional AFT models. Of note, the parametric models are a special case of the SNP model with $K_{max}=0$. For right-censored scenarios, the first semi-parametric alternative is considering two separate Fine and Gray model for each event type using the R package \texttt{cmprsk} \cite{Gray2013}. The second alternative is fitting Cox proportional cause-specific hazards models for the competing events in an ``analysis of duplicated data set'' \cite{Beyersmann2012} using R packages \texttt{survival} \cite{Therneau2000} and \texttt{mstate} \cite{mstate2011}. 


\subsubsection{Assessment methods}
\label{sub:asessment-reg}
For the mixture factorization scenarios, we summarized the mean and standard deviation of the obtained regression coefficient estimates, as well as the mean squared error across simulation runs. In addition, we determined the coverage of 95\% confidence intervals based on ``ad hoc'' asymptotic inference. 

In addition, we assessed the precision of covariate-dependent CIF estimates for all scenarios. Specifically, we used the covariate-averaged integrated mean squared error (AIMSE) to quantify this. For a simulation scenario with $N_{S}$ simulated data sets, the AIMSE of event type $j$ is
%%
\begin{align}
AIMSE_{j}=\frac{1}{N_{S}}\sum_{i=1}^{N_{S}}\left[\int_{x_{1},x_{2}}\int_{t=0}^{t_{m}}\left\{ \widehat{CIF}_{ji}\left(t;x_{1},x_{2}\right)-CIF_{j}\left(t;x_{1},x_{2}\right)\right\} ^{2}dtdF\left(x_{1},x_{2}\right)\right]\label{eq:AIMSE}
\end{align}
%%
 As $X_{1}$ is a Bernoulli random variable with probability 0.5, Equation (\ref{eq:AIMSE}) reduces to
%%
\begin{align}
\frac{1}{2N_{S}}\sum_{i=1}^{N_{S}}\left[\sum_{x_{1}\in\left\{ 0,1\right\} }\int_{x_{2}}\int_{t=0}^{t_{m}}\left\{ \widehat{CIF}_{ji}\left(t;x_{1},x_{2}\right)-CIF_{j}\left(t;x_{1},x_{2}\right)\right\} ^{2}dtdF\left(x_{2}\right)\right]\label{eq:MAISE_red}
\end{align}
%%
Because exact evaluation of the AIMSE is computationally intensive, we used Monte Carlo integration based on 150 simulated values from the distribution of $X_2$ for the first integral and a Riemann sum based on 200 equally spaced time points in $\left[0,t_{m}\right]$ for the second integral. 
The same simulated values for $X_{2}$ were used for evaluating all competing methods.

\subsubsection{Results}

Simulation results are summarized in Tables \ref{tab:Precision-of-SNP}-\ref{tab:Relative-MCSE-FG_CSH_reg} and discussed below. 

\noindent\emph{Mixture scenarios with only right-censoring}\\
Among a total of 2400 right-censored data sets simulated according
to the mixture scenarios, our estimation algorithm for the SNP models
resulted in 12 (0.5\%) fits with ill-behaved (i.e. not positive definite)
Hessians. Ten of these cases occurred for the 2$\times$logmixturenorm scenarios with 50\% right-censoring (4 cases for $n=100$, 6 for $n=500$). All data
sets involving ill-behaved Hessians (and hence undefined asymptotic covariance matrices) were excluded from all simulation reports. 

Monte Carlo (MC) means of regression parameter estimates for the fitted SNP model are shown in Table \ref{tab:Precision-of-SNP}.
In most settings average estimates agreed closely with the true values indicating low bias. One notable exception is the mixture Weibull setting with 50\% right-censoring
and a sample size of $n=100$ where average estimates of $\beta_{11},\beta_{21},\gamma_{0}$ and $\gamma_{1}$ were all noticeably different from the true values.  In addition, bias and variability of all parameter estimates tended to worsen as the amount of right-censoring increased, especially for the smaller sample size.

Tables \ref{tab:Relative-MSE-WB_SNP_reg} and \ref{tab:Relative-MSE-LN_SNP_reg}
show the relative mean squared error (MSE) of parameter estimates
from the SNP models compared to parametric models and reported values larger than one favour the SNP results. For mixture Weibull scenarios,
estimates of regression parameters from the mixture Weibull model
lead to smaller MSE than the SNP results though the benefit of fitting
the true parametric model was less pronounced for the larger sample
size. Performance of the log-normal parametric model in these scenarios
lead to larger MSE than the SNP model for most parameters, especially
for the larger sample size. For the 2$\times$SN scenarios, AFT
parameters were estimated more accurately by the SNP method compared
to parametric models except for the AFT for event type 1 (which was
simulated according to a log-normal distribution) where the log-normal
model performed best. Parameters for the multinomial logistic model tended to be more accurately estimated by both parametric methods compared to the SNP model in
the 2$\times$SN scenarios for $n=100$, but for $n=500$ MSEs for
all 3 models were similar. The benefit of the SNP model was most
pronounced for the 2$\times$logmixturenorm scenarios where it dramatically
outperformed the Weibull model regardless of sample size and also
showed a clear advantage over the log-normal model for $n=500$. Of
note, the large improvement in the relative MSE of $\beta_{21}$ 
for the SNP model for the larger sample size 
of the scenario 2$\times$logmixture with 50\%
right-censoring in both Tables \ref{tab:Relative-MSE-WB_SNP_reg}
and \ref{tab:Relative-MSE-LN_SNP_reg} may be explained by
the massive (tenfold) increase in precision (MC-SD) for the SNP estimator,
see the corresponding cells in Table \ref{tab:Precision-of-SNP}.

Table \ref{tab:Relative-AEISD-mixture-reg} compares the accuracy
of covariate-dependent CIF estimates (as measured by the relative
covariate-averaged integrated mean-squared error, AIMSE) between the SNP model and alternative parametric and semi-parametric methods. 
A relative AIMSE larger than one favors the SNP method.
Overall, our SNP model performed better than parametric alternatives,
as it was never substantially worse (the lowest relative AIMSE was
0.95 but performed substantially better than parametric methods for
some scenarios (the largest relative AIMSE were $>4$ for both parametric
models). Moreover, the SNP model substantially outperformed the semi-parametric
Fine and Gray and Cox proportional CSH models across all mixture scenarios.
Of note, for the mixture Weibull settings, CIF estimation from the
Cox proportional CSH method was extremely unstable resulting in out
of range estimates. This might be due to a corrupt
estimate of the total survival time based on the Nelson-Aalen estimator
for the cumulative cause-specific hazards at timepoints with small
risk sets, or because of covariate values that are extreme (see page
117 of \cite{Beyersmann2012}). Consequently, these results were
not reported. 

The observed coverage of asymptotic 95\% confidence intervals for regression parameters of the
SNP model is reported in Table \ref{tab:95CI_mix_reg}. In all settings,
for the lower sample size of $n=100$, considerable undercoverage
was observed, especially for AFT parameter estimates. The lowest observed
coverage was 61\%. Moreover, for this sample size, a clear
adverse effect of increasing right-censoring on coverage was
seen. For the larger sample size of $n=500$, coverage improved substantially improved and in many cases, the nominal coverage was achieved. 
However, some undercoverage remained and the lowest observed coverage was 87\%. 

\begin{center}
	\begin{table}[!h]
		\caption{Monte Carlo (MC) mean and standard devision of regression parameter estimates for the SNP model in mixture scenarios.\label{tab:Precision-of-SNP}}
		
		
		\begin{centering}
			\begin{tabular}{>{\raggedright}p{0.5cm}>{\raggedright}m{0.5cm}ccccccc}
				\toprule 
				&
				&
				\multicolumn{7}{c}{\textbf{MC mean }and MC standard deviation }\tabularnewline
				\multicolumn{2}{l}{Censoring} &
				$\beta_{11}=$ &
				$\beta_{12}=$ &
				$\beta_{21}=$ &
				$\beta_{22}=$ &
				$\gamma_{0}=$ &
				$\gamma_{1}=$ &
				$\gamma_{2}=$\tabularnewline
				&
				$n$ &
				-2 &
				1 &
				-1 &
				0 &
				-0.71 &
				-0.5 &
				1\tabularnewline
				\midrule
				\multicolumn{3}{l}{\emph{2}$\times$\emph{Weibull}} &
				&
				&
				&
				&
				&
				\tabularnewline
				\multirow{4}{0.5cm}{10\%\\
					RC} &
				\multirow{2}{0.5cm}{100} &
				\textbf{-2.03$^{}$} &
				\textbf{ 0.90$^{}$} &
				\textbf{-1.00$^{}$} &
				\textbf{ 0.00$^{}$} &
				\textbf{-0.72$^{}$} &
				\textbf{-0.49$^{}$} &
				\textbf{ 1.04$^{}$}\tabularnewline
				&  & 0.61 &
				0.56 &
				0.06 &
				0.07 &
				0.33 &
				0.49 &
				0.53\tabularnewline
				& \multirow{2}{0.5cm}{500} &
				\textbf{-2.01$^{}$} &
				\textbf{ 1.00$^{}$} &
				\textbf{-1.00$^{}$} &
				\textbf{ 0.00$^{}$} &
				\textbf{-0.69$^{}$} &
				\textbf{-0.52$^{}$} &
				\textbf{ 1.01$^{}$}\tabularnewline
				&  & 0.21 &
				0.20 &
				0.03 &
				0.02 &
				0.15 &
				0.20 &
				0.25\tabularnewline
				\addlinespace
				\multirow{4}{0.5cm}{50\%\\
					RC} &
				\multirow{2}{0.5cm}{100} &
				\textbf{-2.29$^{}$} &
				\textbf{ 1.00$^{}$} &
				\textbf{-0.94$^{}$} &
				\textbf{-0.01$^{}$} &
				\textbf{-0.33$^{}$} &
				\textbf{-0.93$^{}$} &
				\textbf{ 1.10$^{}$}\tabularnewline
				&  & 1.02 &
				0.82 &
				0.21 &
				0.10 &
				0.99 &
				1.14 &
				0.79\tabularnewline
				& \multirow{2}{0.5cm}{500} &
				\textbf{-2.01$^{}$} &
				\textbf{ 0.97$^{}$} &
				\textbf{-0.99$^{}$} &
				\textbf{ 0.00$^{}$} &
				\textbf{-0.67$^{}$} &
				\textbf{-0.55$^{}$} &
				\textbf{ 1.02$^{}$}\tabularnewline
				&  & 0.40 &
				0.30 &
				0.05 &
				0.04 &
				0.36 &
				0.41 &
				0.30\tabularnewline
				\addlinespace
				\multirow{4}{0.5cm}{RC+\\
					IC} &
				\multirow{2}{0.5cm}{100} &
				\textbf{-2.51$^{}$} &
				\textbf{ 0.93$^{}$} &
				\textbf{-1.00$^{}$} &
				\textbf{ 0.00$^{}$} &
				\textbf{-0.66$^{}$} &
				\textbf{-0.64$^{}$} &
				\textbf{ 1.05$^{}$}\tabularnewline
				&  & 2.60 &
				0.63 &
				0.08 &
				0.08 &
				0.43 &
				0.59 &
				0.62\tabularnewline
				& \multirow{2}{0.5cm}{500} &
				\textbf{-2.02$^{}$} &
				\textbf{ 0.97$^{}$} &
				\textbf{-1.00$^{}$} &
				\textbf{ 0.00$^{}$} &
				\textbf{-0.72$^{}$} &
				\textbf{-0.51$^{}$} &
				\textbf{ 1.01$^{}$}\tabularnewline
				&  & 0.28 &
				0.25 &
				0.03 &
				0.03 &
				0.19 &
				0.25 &
				0.25\tabularnewline
				\addlinespace
				\multicolumn{3}{l}{\emph{2}$\times$\emph{SN}} &
				&
				&
				&
				&
				&
				\tabularnewline
				\multirow{4}{0.5cm}{10\%\\
					RC} &
				\multirow{2}{0.5cm}{100} &
				\textbf{-2.03$^{}$} &
				\textbf{ 0.99$^{}$} &
				\textbf{-0.99$^{}$} &
				\textbf{-0.02$^{}$} &
				\textbf{-0.73$^{}$} &
				\textbf{-0.53$^{}$} &
				\textbf{ 1.11$^{}$}\tabularnewline
				&  & 0.45 &
				0.47 &
				0.18 &
				0.18 &
				0.35 &
				0.53 &
				0.59\tabularnewline
				& \multirow{2}{0.5cm}{500} &
				\textbf{-2.00$^{}$} &
				\textbf{ 1.02$^{}$} &
				\textbf{-1.00$^{}$} &
				\textbf{ 0.01$^{}$} &
				\textbf{-0.72$^{}$} &
				\textbf{-0.49$^{}$} &
				\textbf{ 1.03$^{}$}\tabularnewline
				&  & 0.16 &
				0.16 &
				0.06 &
				0.06 &
				0.16 &
				0.24 &
				0.23\tabularnewline
				\addlinespace
				\multirow{4}{0.5cm}{50\%\\
					RC} &
				\multirow{2}{0.5cm}{100} &
				\textbf{-2.06$^{}$} &
				\textbf{ 1.07$^{}$} &
				\textbf{-0.96$^{}$} &
				\textbf{-0.06$^{}$} &
				\textbf{-0.63$^{}$} &
				\textbf{-0.60$^{}$} &
				\textbf{ 1.13$^{}$}\tabularnewline
				&  & 0.54 &
				0.60 &
				0.47 &
				0.33 &
				0.64 &
				0.69 &
				0.66\tabularnewline
				& \multirow{2}{0.5cm}{500} &
				\textbf{-1.99$^{}$} &
				\textbf{ 1.00$^{}$} &
				\textbf{-1.00$^{}$} &
				\textbf{ 0.00$^{}$} &
				\textbf{-0.70$^{}$} &
				\textbf{-0.50$^{}$} &
				\textbf{ 1.03$^{}$}\tabularnewline
				&  & 0.18 &
				0.20 &
				0.08 &
				0.08 &
				0.20 &
				0.25 &
				0.26\tabularnewline
				\addlinespace
				\multirow{2}{0.5cm}{RC+\\
					IC} &
				\multirow{2}{0.5cm}{500} &
				\textbf{-2.25$^{}$} &
				\textbf{ 1.01$^{}$} &
				\textbf{-0.99$^{}$} &
				\textbf{-0.01$^{}$} &
				\textbf{-0.69$^{}$} &
				\textbf{-0.53$^{}$} &
				\textbf{ 1.05$^{}$}\tabularnewline
				&  & 1.12 &
				0.29 &
				0.07 &
				0.08 &
				0.14 &
				0.21 &
				0.22\tabularnewline
				\addlinespace
				\multicolumn{4}{l}{\emph{2}$\times$\emph{logmixturenorm}} &
				&
				&
				&
				&
				\tabularnewline
				\multirow{4}{0.5cm}{10\%\\
					RC} &
				\multirow{2}{0.5cm}{100} &
				\textbf{-1.97$^{}$} &
				\textbf{ 0.99$^{}$} &
				\textbf{-1.00$^{}$} &
				\textbf{ 0.00$^{}$} &
				\textbf{-0.74$^{}$} &
				\textbf{-0.49$^{}$} &
				\textbf{ 1.08$^{}$}\tabularnewline
				&  & 0.39 &
				0.57 &
				0.09 &
				0.08 &
				0.39 &
				0.49 &
				0.58\tabularnewline
				& \multirow{2}{0.5cm}{500} &
				\textbf{-2.04$^{}$} &
				\textbf{ 0.99$^{}$} &
				\textbf{-1.00$^{}$} &
				\textbf{ 0.00$^{}$} &
				\textbf{-0.67$^{}$} &
				\textbf{-0.55$^{}$} &
				\textbf{ 1.01$^{}$}\tabularnewline
				&  & 0.16 &
				0.15 &
				0.02 &
				0.02 &
				0.15 &
				0.22 &
				0.24\tabularnewline
				\addlinespace
				\multirow{4}{0.5cm}{50\%\\
					RC} &
				\multirow{2}{0.5cm}{100} &
				\textbf{-2.07$^{}$} &
				\textbf{ 1.00$^{}$} &
				\textbf{-0.92$^{}$} &
				\textbf{ 0.01$^{}$} &
				\textbf{-0.57$^{}$} &
				\textbf{-0.76$^{}$} &
				\textbf{ 1.07$^{}$}\tabularnewline
				&  & 0.53 &
				0.58 &
				0.24 &
				0.10 &
				0.82 &
				0.91 &
				0.82\tabularnewline
				& \multirow{2}{0.5cm}{500} &
				\textbf{-1.99$^{}$} &
				\textbf{ 1.02$^{}$} &
				\textbf{-0.99$^{}$} &
				\textbf{ 0.00$^{}$} &
				\textbf{-0.69$^{}$} &
				\textbf{-0.52$^{}$} &
				\textbf{ 1.05$^{}$}\tabularnewline
				&  & 0.19 &
				0.19 &
				0.02 &
				0.03 &
				0.29 &
				0.33 &
				0.28\tabularnewline
				\addlinespace
				\multirow{4}{0.5cm}{RC+\\
					IC} &
				\multirow{2}{0.5cm}{100} &
				\textbf{-2.08$^{}$} &
				\textbf{ 1.07$^{}$} &
				\textbf{-0.96$^{}$} &
				\textbf{ 0.00$^{}$} &
				\textbf{-0.68$^{}$} &
				\textbf{-0.58$^{}$} &
				\textbf{ 1.07$^{}$}\tabularnewline
				&  & 0.58 &
				0.56 &
				0.07 &
				0.06 &
				0.43 &
				0.53 &
				0.56\tabularnewline
				& \multirow{2}{0.5cm}{500} &
				\textbf{-2.11$^{}$} &
				\textbf{ 1.00$^{}$} &
				\textbf{-0.96$^{}$} &
				\textbf{ 0.00$^{}$} &
				\textbf{-0.59$^{}$} &
				\textbf{-0.64$^{}$} &
				\textbf{ 1.01$^{}$}\tabularnewline
				&  & 0.29 &
				0.18 &
				0.03 &
				0.02 &
				0.18 &
				0.22 &
				0.23\tabularnewline
				\bottomrule
				\addlinespace
			\end{tabular}
			\par\end{centering}
		
		\begin{centering}
			\emph{\small{Note}}{\small{: RC is right censoring, IC is interval
					censoring.\\ Coefficients in the header of the table refer to the true regression parameters.}}
			\par\end{centering}{\small \par}
		
		%\centering{}{\small{$^{*}$: true parameter is not contained in the
		%		interval $\textnormal{MC mean}\pm1.96\times\left(\textnormal{MC SD}\right)/\sqrt{m},\ m=200$.}}
	\end{table}
	
	\par\end{center}

\begin{center}
	\begin{table}[h]
		\caption{Relative Monte Carlo mean-squared error of regression parameter estimates from parametric mixture Weibull models compared to SNP fits in mixture scenarios.\label{tab:Relative-MSE-WB_SNP_reg}}
		
		
		\begin{centering}
			\begin{tabular}{lcccccccc}
				\toprule 
				&
				&
				\multicolumn{7}{c}{\textbf{Relative MSE Weibull / SNP }and bootstrapped SE}\tabularnewline
				\multirow{1}{*}{Censoring} &
				\multirow{1}{*}{$n$} &
				$\beta_{11}$ &
				$\beta_{12}$ &
				$\beta_{21}$ &
				$\beta_{22}$ &
				$\gamma_{0}$ &
				$\gamma_{1}$ &
				$\gamma_{2}$\tabularnewline
				\midrule
				\multicolumn{2}{c}{\emph{2}$\times$\emph{Weibull}} &
				&
				&
				&
				&
				&
				&
				\tabularnewline
				\multirow{4}{*}{10\% RC} &
				\multirow{2}{*}{100} &
				\textbf{  0.67} &
				\textbf{  0.97} &
				\textbf{  0.95} &
				\textbf{  0.88} &
				\textbf{  0.99} &
				\textbf{  1.00} &
				\textbf{  1.00}\tabularnewline
				&  &  0.06 &
				0.06 &
				0.04 &
				0.05 &
				0.03 &
				0.02 &
				0.01\tabularnewline
				& \multirow{2}{*}{500} &
				\textbf{  0.94} &
				\textbf{  0.97} &
				\textbf{  0.97} &
				\textbf{  0.94} &
				\textbf{  1.02} &
				\textbf{  1.02} &
				\textbf{  1.00}\tabularnewline
				&  &  0.03 &
				0.03 &
				0.02 &
				0.02 &
				0.02 &
				0.02 &
				0.00\tabularnewline
				\addlinespace
				\multirow{4}{*}{50\% RC} &
				\multirow{2}{*}{100} &
				\textbf{  0.78} &
				\textbf{  0.75} &
				\textbf{  0.84} &
				\textbf{  0.84} &
				\textbf{  0.92} &
				\textbf{  0.93} &
				\textbf{  1.00}\tabularnewline
				&  &  0.06 &
				0.06 &
				0.12 &
				0.07 &
				0.09 &
				0.08 &
				0.04\tabularnewline
				& \multirow{2}{*}{500} &
				\textbf{  0.93} &
				\textbf{  0.90} &
				\textbf{  0.89} &
				\textbf{  0.92} &
				\textbf{  0.86} &
				\textbf{  0.89} &
				\textbf{  1.00}\tabularnewline
				&  &  0.03 &
				0.05 &
				0.07 &
				0.04 &
				0.09 &
				0.07 &
				0.01\tabularnewline
				\addlinespace
				\multirow{4}{*}{RC+IC} &
				\multirow{2}{*}{100} &
				\textbf{0.98} &
				\textbf{0.95} &
				\textbf{0.74} &
				\textbf{0.78} &
				\textbf{0.91} &
				\textbf{0.98} &
				\textbf{0.99}\tabularnewline
				&  & 0.02 &
				0.08 &
				0.08 &
				0.05 &
				0.05 &
				0.05 &
				0.03\tabularnewline
				& \multirow{2}{*}{500} &
				\textbf{0.76} &
				\textbf{0.88} &
				\textbf{0.92} &
				\textbf{0.96} &
				\textbf{0.93} &
				\textbf{0.95} &
				\textbf{0.98}\tabularnewline
				&  & 0.16 &
				0.03 &
				0.03 &
				0.02 &
				0.03 &
				0.03 &
				0.01\tabularnewline
				\addlinespace
				\multicolumn{2}{c}{\emph{2}$\times$\emph{SN}} &
				&
				&
				&
				&
				&
				&
				\tabularnewline
				\multirow{4}{*}{10\% RC} &
				\multirow{2}{*}{100} &
				\textbf{  0.90} &
				\textbf{  1.02} &
				\textbf{  1.41} &
				\textbf{  1.44} &
				\textbf{  0.93} &
				\textbf{  0.96} &
				\textbf{  0.97}\tabularnewline
				&  &  0.12 &
				0.19 &
				0.13 &
				0.14 &
				0.05 &
				0.02 &
				0.02\tabularnewline
				& \multirow{2}{*}{500} &
				\textbf{  1.38} &
				\textbf{  1.47} &
				\textbf{  2.11} &
				\textbf{  1.75} &
				\textbf{  1.00} &
				\textbf{  0.99} &
				\textbf{  0.97}\tabularnewline
				&  &  0.11 &
				0.14 &
				0.21 &
				0.17 &
				0.01 &
				0.01 &
				0.01\tabularnewline
				\addlinespace
				\multirow{4}{*}{50\% RC} &
				\multirow{2}{*}{100} &
				\textbf{  1.11} &
				\textbf{  0.99} &
				\textbf{  1.02} &
				\textbf{  1.28} &
				\textbf{  0.66} &
				\textbf{  0.82} &
				\textbf{  0.91}\tabularnewline
				&  &  0.13 &
				0.12 &
				0.23 &
				0.19 &
				0.11 &
				0.11 &
				0.05\tabularnewline
				& \multirow{2}{*}{500} &
				\textbf{  1.82} &
				\textbf{  1.46} &
				\textbf{  4.59} &
				\textbf{  2.41} &
				\textbf{  0.95} &
				\textbf{  0.99} &
				\textbf{  1.02}\tabularnewline
				&  &  0.16 &
				0.14 &
				0.59 &
				0.24 &
				0.05 &
				0.03 &
				0.02\tabularnewline
				\addlinespace
				\multirow{2}{*}{RC+IC} &
				\multirow{2}{*}{500} &
				\textbf{0.40} &
				\textbf{0.86} &
				\textbf{2.08} &
				\textbf{1.21} &
				\textbf{0.92} &
				\textbf{0.98} &
				\textbf{0.97}\tabularnewline
				&  & 0.09 &
				0.12 &
				0.21 &
				0.10 &
				0.04 &
				0.02 &
				0.01\tabularnewline
				\addlinespace
				\multicolumn{2}{c}{\emph{2}$\times$\emph{logmixturenorm}} &
				&
				&
				&
				&
				&
				&
				\tabularnewline
				\multirow{4}{*}{10\% RC} &
				\multirow{2}{*}{100} &
				\textbf{  1.77} &
				\textbf{  1.07} &
				\textbf{  3.40} &
				\textbf{  3.48} &
				\textbf{  1.17} &
				\textbf{  1.09} &
				\textbf{  1.05}\tabularnewline
				&  &  0.22 &
				0.11 &
				0.60 &
				0.61 &
				0.07 &
				0.07 &
				0.03\tabularnewline
				& \multirow{2}{*}{500} &
				\textbf{  5.21} &
				\textbf{  2.29} &
				\textbf{ 10.46} &
				\textbf{ 10.26} &
				\textbf{  1.45} &
				\textbf{  1.10} &
				\textbf{  1.10}\tabularnewline
				&  &  0.63 &
				0.23 &
				1.37 &
				1.53 &
				0.14 &
				0.09 &
				0.03\tabularnewline
				\addlinespace
				\multirow{4}{*}{50\% RC} &
				\multirow{2}{*}{100} &
				\textbf{  1.51} &
				\textbf{  1.29} &
				\textbf{  2.60} &
				\textbf{  5.52} &
				\textbf{  1.57} &
				\textbf{  1.50} &
				\textbf{  1.09}\tabularnewline
				&  &  0.15 &
				0.15 &
				0.71 &
				1.03 &
				0.15 &
				0.14 &
				0.05\tabularnewline
				& \multirow{2}{*}{500} &
				\textbf{  4.26} &
				\textbf{  2.95} &
				\textbf{197.14} &
				\textbf{ 13.59} &
				\textbf{  5.56} &
				\textbf{  4.59} &
				\textbf{  1.18}\tabularnewline
				&  &  0.50 &
				0.36 &
				27.15 &
				2.26 &
				0.70 &
				0.57 &
				0.09\tabularnewline
				\addlinespace
				\multirow{4}{*}{RC+IC} &
				\multirow{2}{*}{100} &
				\textbf{0.93} &
				\textbf{1.18} &
				\textbf{6.74} &
				\textbf{6.06} &
				\textbf{0.96} &
				\textbf{0.95} &
				\textbf{1.08}\tabularnewline
				&  & 0.13 &
				0.14 &
				0.96 &
				0.95 &
				0.07 &
				0.07 &
				0.04\tabularnewline
				& \multirow{2}{*}{500} &
				\textbf{0.98} &
				\textbf{1.81} &
				\textbf{2.84} &
				\textbf{7.52} &
				\textbf{0.69} &
				\textbf{0.74} &
				\textbf{1.09}\tabularnewline
				&  & 0.26 &
				0.22 &
				0.33 &
				0.91 &
				0.06 &
				0.05 &
				0.04\tabularnewline
				\bottomrule
				\addlinespace
			\end{tabular}
			\par\end{centering}
		
		\centering{}\emph{\small{Note}}{\small{: RC is right censoring, IC
				is interval censoring.}}
	\end{table}
	
	\par\end{center}

\begin{center}
	{\small{}}
	\begin{table}[!h]
		{\small{\caption{Relative Monte Carlo mean-squared error of regression parameter estimates from parametric log-normal models compared to SNP fits in mixture scenarios.\label{tab:Relative-MSE-LN_SNP_reg}}
			}}{\small \par}
			
			\begin{centering}
				\begin{tabular}{lcccccccc}
					\toprule 
					&
					&
					\multicolumn{7}{c}{\textbf{Relative MSE Lognormal / SNP} and bootstrapped SE}\tabularnewline
					\multirow{1}{*}{Censoring} &
					\multirow{1}{*}{$n$} &
					$\beta_{11}$ &
					$\beta_{12}$ &
					$\beta_{21}$ &
					$\beta_{22}$ &
					$\gamma_{0}$ &
					$\gamma_{1}$ &
					$\gamma_{2}$\tabularnewline
					\midrule
					\multicolumn{2}{c}{\emph{2}$\times$\emph{Weibull}} &
					&
					&
					&
					&
					&
					&
					\tabularnewline
					\multirow{4}{*}{10\% RC} &
					\multirow{2}{*}{100} &
					\textbf{ 0.86} &
					\textbf{ 1.09} &
					\textbf{ 1.30} &
					\textbf{ 1.19} &
					\textbf{ 0.93} &
					\textbf{ 0.97} &
					\textbf{ 0.99}\tabularnewline
					&  &  0.06 &
					0.09 &
					0.12 &
					0.10 &
					0.04 &
					0.03 &
					0.02\tabularnewline
					& \multirow{2}{*}{500} &
					\textbf{ 1.19} &
					\textbf{ 1.55} &
					\textbf{ 1.44} &
					\textbf{ 1.51} &
					\textbf{ 0.95} &
					\textbf{ 0.96} &
					\textbf{ 1.04}\tabularnewline
					&  & 0.10 &
					0.14 &
					0.12 &
					0.13 &
					0.05 &
					0.04 &
					0.03\tabularnewline
					\addlinespace
					\multirow{4}{*}{50\% RC} &
					\multirow{2}{*}{100} &
					\textbf{ 1.24} &
					\textbf{ 0.94} &
					\textbf{ 1.09} &
					\textbf{ 1.13} &
					\textbf{ 1.23} &
					\textbf{ 1.12} &
					\textbf{ 1.05}\tabularnewline
					&  & 0.12 &
					0.10 &
					0.10 &
					0.14 &
					0.10 &
					0.07 &
					0.06\tabularnewline
					& \multirow{2}{*}{500} &
					\textbf{ 2.10} &
					\textbf{ 1.48} &
					\textbf{ 1.80} &
					\textbf{ 1.28} &
					\textbf{ 2.21} &
					\textbf{ 1.89} &
					\textbf{ 1.06}\tabularnewline
					&  & 0.27 &
					0.16 &
					0.37 &
					0.14 &
					0.44 &
					0.31 &
					0.05\tabularnewline
					\addlinespace
					\multirow{4}{*}{RC+IC} &
					\multirow{2}{*}{100} &
					\textbf{0.90} &
					\textbf{0.97} &
					\textbf{0.92} &
					\textbf{0.97} &
					\textbf{0.85} &
					\textbf{0.91} &
					\textbf{1.00}\tabularnewline
					&  & 0.02 &
					0.09 &
					0.10 &
					0.08 &
					0.04 &
					0.04 &
					0.03\tabularnewline
					& \multirow{2}{*}{500} &
					\textbf{0.77} &
					\textbf{0.96} &
					\textbf{1.32} &
					\textbf{1.26} &
					\textbf{0.84} &
					\textbf{0.91} &
					\textbf{0.94}\tabularnewline
					&  & 0.17 &
					0.06 &
					0.10 &
					0.09 &
					0.04 &
					0.04 &
					0.02\tabularnewline
					\addlinespace
					\multicolumn{2}{c}{\emph{2}$\times$\emph{SN}} &
					&
					&
					&
					&
					&
					&
					\tabularnewline
					\multirow{4}{*}{10\% RC} &
					\multirow{2}{*}{100} &
					\textbf{ 0.72} &
					\textbf{ 0.64} &
					\textbf{ 2.11} &
					\textbf{ 2.08} &
					\textbf{ 1.00} &
					\textbf{ 0.98} &
					\textbf{ 0.96}\tabularnewline
					&  & 0.06 &
					0.10 &
					0.24 &
					0.24 &
					0.04 &
					0.02 &
					0.02\tabularnewline
					& \multirow{2}{*}{500} &
					\textbf{ 0.97} &
					\textbf{ 0.91} &
					\textbf{ 3.63} &
					\textbf{ 2.84} &
					\textbf{ 1.01} &
					\textbf{ 1.00} &
					\textbf{ 0.99}\tabularnewline
					&  & 0.03 &
					0.04 &
					0.40 &
					0.27 &
					0.01 &
					0.01 &
					0.01\tabularnewline
					\addlinespace
					\multirow{4}{*}{50\% RC} &
					\multirow{2}{*}{100} &
					\textbf{ 0.72} &
					\textbf{ 0.65} &
					\textbf{ 1.44} &
					\textbf{ 1.88} &
					\textbf{ 0.70} &
					\textbf{ 0.81} &
					\textbf{ 0.94}\tabularnewline
					&  & 0.07 &
					0.05 &
					0.28 &
					0.30 &
					0.10 &
					0.08 &
					0.05\tabularnewline
					& \multirow{2}{*}{500} &
					\textbf{ 0.96} &
					\textbf{ 0.98} &
					\textbf{ 8.65} &
					\textbf{ 4.47} &
					\textbf{ 0.96} &
					\textbf{ 1.01} &
					\textbf{ 1.03}\tabularnewline
					&  & 0.02 &
					0.03 &
					1.15 &
					0.51 &
					0.03 &
					0.01 &
					0.01\tabularnewline
					\addlinespace
					\multirow{2}{*}{RC+IC} &
					\multirow{2}{*}{500} &
					\textbf{0.83} &
					\textbf{0.75} &
					\textbf{1.88} &
					\textbf{1.50} &
					\textbf{0.93} &
					\textbf{0.99} &
					\textbf{0.99}\tabularnewline
					&  & 0.08 &
					0.09 &
					0.19 &
					0.13 &
					0.04 &
					0.02 &
					0.01\tabularnewline
					\addlinespace
					\multicolumn{2}{c}{\emph{2}$\times$\emph{logmixturenorm}} &
					&
					&
					&
					&
					&
					&
					\tabularnewline
					\multirow{4}{*}{10\% RC} &
					\multirow{2}{*}{100} &
					\textbf{ 0.78} &
					\textbf{ 0.53} &
					\textbf{ 2.98} &
					\textbf{ 3.13} &
					\textbf{ 1.13} &
					\textbf{ 1.07} &
					\textbf{ 1.02}\tabularnewline
					&  & 0.09 &
					0.06 &
					0.48 &
					0.49 &
					0.06 &
					0.06 &
					0.03\tabularnewline
					& \multirow{2}{*}{500} &
					\textbf{ 1.21} &
					\textbf{ 1.11} &
					\textbf{ 9.62} &
					\textbf{11.44} &
					\textbf{ 1.44} &
					\textbf{ 1.08} &
					\textbf{ 1.07}\tabularnewline
					&  & 0.14 &
					0.07 &
					1.41 &
					1.58 &
					0.15 &
					0.09 &
					0.03\tabularnewline
					\addlinespace
					\multirow{4}{*}{50\% RC} &
					\multirow{2}{*}{100} &
					\textbf{ 0.79} &
					\textbf{ 0.72} &
					\textbf{ 0.62} &
					\textbf{ 3.49} &
					\textbf{ 0.97} &
					\textbf{ 0.96} &
					\textbf{ 1.11}\tabularnewline
					&  & 0.07 &
					0.08 &
					0.20 &
					0.71 &
					0.07 &
					0.08 &
					0.06\tabularnewline
					& \multirow{2}{*}{500} &
					\textbf{ 1.26} &
					\textbf{ 1.04} &
					\textbf{22.65} &
					\textbf{ 9.63} &
					\textbf{ 1.43} &
					\textbf{ 1.35} &
					\textbf{ 1.09}\tabularnewline
					&  & 0.10 &
					0.06 &
					3.06 &
					1.58 &
					0.13 &
					0.12 &
					0.05\tabularnewline
					\addlinespace
					\multirow{4}{*}{RC+IC} &
					\multirow{2}{*}{100} &
					\textbf{0.68} &
					\textbf{0.87} &
					\textbf{5.32} &
					\textbf{5.82} &
					\textbf{0.88} &
					\textbf{0.91} &
					\textbf{1.08}\tabularnewline
					&  & 0.09 &
					0.09 &
					0.72 &
					0.86 &
					0.06 &
					0.06 &
					0.04\tabularnewline
					& \multirow{2}{*}{500} &
					\textbf{0.43} &
					\textbf{0.90} &
					\textbf{2.12} &
					\textbf{7.69} &
					\textbf{0.62} &
					\textbf{0.72} &
					\textbf{1.06}\tabularnewline
					&  & 0.10 &
					0.07 &
					0.25 &
					0.94 &
					0.05 &
					0.04 &
					0.03\tabularnewline
					\bottomrule
					\addlinespace
				\end{tabular}
				\par\end{centering}
			
			\centering{}\emph{\small{Note}}{\small{: RC is right censoring, IC
					is interval censoring.}}
		\end{table}
		
		\par\end{center}{\small \par}
	
\begin{table}[h]
	\caption{Accuracy of covariate-dependent CIF estimates, as measured by the
		relative AIMSE (ratio of AIMSE) of the best SNP fits compared to alternative
		models in mixture scenarios.\label{tab:Relative-AEISD-mixture-reg}}
	
	
	\begin{centering}
		\begin{tabular}{lccccccccc}
			\toprule 
			&
			&
			\multicolumn{8}{c}{\textbf{Relative  AIMSE }and bootstrapped SE}\tabularnewline
			\multirow{2}{*}{Censoring} &
			\multirow{2}{*}{$n$} &
			\multicolumn{2}{c}{Weibull/SNP} &
			\multicolumn{2}{c}{Lognormal/SNP} &
			\multicolumn{2}{c}{FG/SNP} &
			\multicolumn{2}{c}{CSH/SNP}\tabularnewline
			&  & $CIF_{1}$ &
			$CIF_{2}$ &
			$CIF_{1}$ &
			$CIF_{2}$ &
			$CIF_{1}$ &
			$CIF_{2}$ &
			$CIF_{1}$ &
			$CIF_{2}$\tabularnewline
			\midrule
			\multicolumn{2}{c}{\emph{2}$\times$\emph{Weibull}} &
			&
			&
			&
			&
			&
			&
			&
			\tabularnewline
			\multirow{4}{*}{10\% RC} &
			\multirow{2}{*}{100} &
			\textbf{ 0.96} &
			\textbf{ 0.98} &
			\textbf{ 0.97} &
			\textbf{ 1.10} &
			\textbf{ 1.25} &
			\textbf{ 5.30} &
			- &
			-\tabularnewline
			&  & 0.01 &
			0.01 &
			0.01 &
			0.02 &
			0.03 &
			0.24 &
			- &
			-\tabularnewline
			& \multirow{2}{*}{500} &
			\textbf{ 1.00} &
			\textbf{ 0.99} &
			\textbf{ 1.09} &
			\textbf{ 1.50} &
			\textbf{ 2.99} &
			\textbf{22.13} &
			- &
			-\tabularnewline
			&  & 0.00 &
			0.00 &
			0.02 &
			0.04 &
			0.14 &
			1.38 &
			- &
			-\tabularnewline
			\addlinespace
			\multirow{4}{*}{50\% RC} &
			\multirow{2}{*}{100} &
			\textbf{ 0.98} &
			\textbf{ 0.96} &
			\textbf{ 0.95} &
			\textbf{ 1.10} &
			\textbf{ 1.04} &
			\textbf{ 1.60} &
			- &
			-\tabularnewline
			&  & 0.01 &
			0.02 &
			0.02 &
			0.03 &
			0.03 &
			0.08 &
			- &
			-\tabularnewline
			& \multirow{2}{*}{500} &
			\textbf{ 0.99} &
			\textbf{ 0.98} &
			\textbf{ 1.07} &
			\textbf{ 1.62} &
			\textbf{ 2.23} &
			\textbf{ 4.16} &
			- &
			-\tabularnewline
			&  & 0.01 &
			0.01 &
			0.02 &
			0.05 &
			0.07 &
			0.19 &
			- &
			-\tabularnewline
			\addlinespace
			\multirow{4}{*}{RC+IC} &
			\multirow{2}{*}{100} &
			\textbf{ 0.96} &
			\textbf{ 0.98} &
			\textbf{ 0.97} &
			\textbf{ 1.10} &
			- &
			- &
			- &
			-\tabularnewline
			&  & 0.01 &
			0.01 &
			0.01 &
			0.02 &
			- &
			- &
			- &
			-\tabularnewline
			& \multirow{2}{*}{500} &
			\textbf{ 1.00} &
			\textbf{ 0.99} &
			\textbf{ 1.09} &
			\textbf{ 1.50} &
			- &
			- &
			- &
			-\tabularnewline
			&  & 0.00 &
			0.00 &
			0.02 &
			0.04 &
			- &
			- &
			- &
			-\tabularnewline
			\multicolumn{2}{c}{\emph{2}$\times$\emph{SN}} &
			&
			&
			&
			&
			&
			&
			&
			\tabularnewline
			\multirow{4}{*}{10\% RC} &
			\multirow{2}{*}{100} &
			\textbf{ 1.00} &
			\textbf{ 1.09} &
			\textbf{ 0.98} &
			\textbf{ 1.25} &
			\textbf{ 1.10} &
			\textbf{ 1.51} &
			\textbf{ 1.08} &
			\textbf{ 1.17}\tabularnewline
			&  & 0.01 &
			0.02 &
			0.01 &
			0.04 &
			0.03 &
			0.05 &
			0.02 &
			0.03\tabularnewline
			& \multirow{2}{*}{500} &
			\textbf{ 1.03} &
			\textbf{ 1.44} &
			\textbf{ 1.00} &
			\textbf{ 2.67} &
			\textbf{ 2.00} &
			\textbf{ 4.41} &
			\textbf{ 1.85} &
			\textbf{ 1.58}\tabularnewline
			&  & 0.00 &
			0.04 &
			0.00 &
			0.11 &
			0.07 &
			0.18 &
			0.06 &
			0.05\tabularnewline
			\addlinespace
			\multirow{4}{*}{50\% RC} &
			\multirow{2}{*}{100} &
			\textbf{ 0.99} &
			\textbf{ 1.08} &
			\textbf{ 0.94} &
			\textbf{ 1.44} &
			\textbf{ 1.15} &
			\textbf{ 1.24} &
			\textbf{ 1.12} &
			\textbf{ 1.25}\tabularnewline
			&  & 0.01 &
			0.04 &
			0.02 &
			0.07 &
			0.04 &
			0.05 &
			0.04 &
			0.05\tabularnewline
			& \multirow{2}{*}{500} &
			\textbf{ 1.06} &
			\textbf{ 1.75} &
			\textbf{ 1.00} &
			\textbf{ 4.76} &
			\textbf{ 2.66} &
			\textbf{ 2.01} &
			\textbf{ 2.41} &
			\textbf{ 1.93}\tabularnewline
			&  & 0.01 &
			0.06 &
			0.00 &
			0.23 &
			0.12 &
			0.08 &
			0.10 &
			0.07\tabularnewline
			\addlinespace
			\multirow{2}{*}{RC+IC} &
			\multirow{2}{*}{500} &
			\textbf{ 0.99} &
			\textbf{ 0.98} &
			\textbf{ 1.07} &
			\textbf{ 1.62} &
			- &
			- &
			- &
			-\tabularnewline
			&  & 0.01 &
			0.01 &
			0.02 &
			0.05 &
			- &
			- &
			- &
			-\tabularnewline
			\multicolumn{2}{c}{\emph{2}$\times$\emph{logmixturenorm}} &
			&
			&
			&
			&
			&
			&
			&
			\tabularnewline
			\multirow{4}{*}{10\% RC} &
			\multirow{2}{*}{100} &
			\textbf{ 1.03} &
			\textbf{ 1.42} &
			\textbf{ 0.95} &
			\textbf{ 1.44} &
			\textbf{ 1.40} &
			\textbf{ 1.88} &
			\textbf{ 1.13} &
			\textbf{ 1.14}\tabularnewline
			&  & 0.02 &
			0.03 &
			0.02 &
			0.04 &
			0.04 &
			0.06 &
			0.03 &
			0.04\tabularnewline
			& \multirow{2}{*}{500} &
			\textbf{ 1.30} &
			\textbf{ 3.15} &
			\textbf{ 1.05} &
			\textbf{ 3.27} &
			\textbf{ 4.00} &
			\textbf{ 5.59} &
			\textbf{ 2.33} &
			\textbf{ 1.99}\tabularnewline
			&  & 0.03 &
			0.10 &
			0.02 &
			0.11 &
			0.18 &
			0.23 &
			0.09 &
			0.07\tabularnewline
			\addlinespace
			\multirow{4}{*}{50\% RC} &
			\multirow{2}{*}{100} &
			\textbf{ 1.04} &
			\textbf{ 1.65} &
			\textbf{ 0.98} &
			\textbf{ 1.50} &
			\textbf{ 1.24} &
			\textbf{ 1.40} &
			\textbf{ 1.16} &
			\textbf{ 1.27}\tabularnewline
			&  & 0.02 &
			0.05 &
			0.02 &
			0.05 &
			0.04 &
			0.05 &
			0.03 &
			0.05\tabularnewline
			& \multirow{2}{*}{500} &
			\textbf{ 1.28} &
			\textbf{ 4.15} &
			\textbf{ 1.02} &
			\textbf{ 3.79} &
			\textbf{ 3.32} &
			\textbf{ 3.25} &
			\textbf{ 2.60} &
			\textbf{ 2.32}\tabularnewline
			&  & 0.03 &
			0.12 &
			0.01 &
			0.10 &
			0.12 &
			0.10 &
			0.09 &
			0.07\tabularnewline
			\addlinespace
			\multirow{4}{*}{RC+IC} &
			\multirow{2}{*}{100} &
			\textbf{ 1.00} &
			\textbf{ 1.09} &
			\textbf{ 0.98} &
			\textbf{ 1.25} &
			- &
			- &
			- &
			-\tabularnewline
			&  & 0.01 &
			0.02 &
			0.01 &
			0.04 &
			- &
			- &
			- &
			-\tabularnewline
			& \multirow{2}{*}{500} &
			\textbf{ 1.03} &
			\textbf{ 1.44} &
			\textbf{ 1.00} &
			\textbf{ 2.67} &
			- &
			- &
			- &
			-\tabularnewline
			&  & 0.00 &
			0.04 &
			0.00 &
			0.11 &
			- &
			- &
			- &
			-\tabularnewline
			\bottomrule
			\addlinespace
		\end{tabular}
		\par\end{centering}
	
	\centering{}\emph{\small{Note}}{\small{: RC is right censoring, IC
			is interval censoring. -: not available.}}
\end{table}
	
	
\begin{table}[h]
	\caption{Observed coverage of asymptotic 95\% confidence intervals for the
		for the SNP estimates in mixture scenarios.\label{tab:95CI_mix_reg}}
	
	
	\begin{centering}
		\begin{tabular}{>{\centering}m{1.5cm}>{\centering}p{0.5cm}ccccccc}
			\toprule 
			\multirow{2}{1.5cm}{Censoring} &
			\multirow{2}{0.5cm}{n} &
			&
			&
			\multicolumn{3}{c}{\textbf{SNP method}} &
			&
			\tabularnewline
			\cmidrule{5-7} 
			&  & $\beta_{11}$ &
			$\beta_{12}$ &
			$\beta_{21}$ &
			$\beta_{22}$ &
			$\gamma_{0}$ &
			$\gamma_{1}$ &
			$\gamma_{2}$\tabularnewline
			\midrule
			\multicolumn{3}{l}{\emph{2}$\times$\emph{Weibull}} &
			&
			&
			&
			&
			&
			\tabularnewline
			\multirow{2}{1.5cm}{10\% RC} &
			\multirow{1}{0.5cm}{100} &
			70.5 &
			71.0 &
			94.0 &
			86.5 &
			95.0 &
			98.0 &
			97.0\tabularnewline
			& \multirow{1}{0.5cm}{500} &
			94.5 &
			93.5 &
			94.0 &
			96.0 &
			95.5 &
			98.0 &
			94.0\tabularnewline
			\addlinespace
			\multirow{2}{1.5cm}{50\% RC} &
			\multirow{1}{0.5cm}{100} &
			61.0 &
			70.0 &
			74.5 &
			87.0 &
			79.0 &
			81.0 &
			94.0\tabularnewline
			& \multirow{1}{0.5cm}{500} &
			87.0 &
			90.0 &
			96.5 &
			94.5 &
			92.0 &
			93.0 &
			93.0\tabularnewline
			\addlinespace
			\multirow{2}{1.5cm}{RC+IC} &
			\multirow{1}{0.5cm}{100} &
			64.0 &
			64.0 &
			80.0 &
			76.5 &
			86.0 &
			92.5 &
			93.5\tabularnewline
			& \multirow{1}{0.5cm}{500} &
			93.5 &
			92.5 &
			94.0 &
			94.5 &
			92.0 &
			94.5 &
			93.5\tabularnewline
			\addlinespace
			\multicolumn{3}{l}{\emph{2}$\times$\emph{SN}} &
			&
			&
			&
			&
			&
			\tabularnewline
			\multirow{2}{1.5cm}{10\% RC} &
			\multirow{1}{0.5cm}{100} &
			70.0 &
			70.5 &
			88.5 &
			88.0 &
			92.5 &
			93.0 &
			92.5\tabularnewline
			& \multirow{1}{0.5cm}{500} &
			92.5 &
			95.0 &
			92.0 &
			94.0 &
			92.5 &
			91.0 &
			93.5\tabularnewline
			\addlinespace
			\multirow{2}{1.5cm}{50\% RC} &
			\multirow{1}{0.5cm}{100} &
			64.5 &
			61.0 &
			82.0 &
			79.5 &
			91.5 &
			95.5 &
			94.5\tabularnewline
			& \multirow{1}{0.5cm}{500} &
			93.0 &
			93.5 &
			95.0 &
			96.0 &
			94.0 &
			93.5 &
			96.5\tabularnewline
			\addlinespace
			\multirow{1}{1.5cm}{RC+IC} &
			\multirow{1}{0.5cm}{500} &
			90.0 &
			90.5 &
			95.0 &
			93.0 &
			96.5 &
			93.5 &
			93.5\tabularnewline
			\addlinespace
			\multicolumn{3}{l}{\emph{2}$\times$\emph{logmixturenorm}} &
			&
			&
			&
			&
			&
			\tabularnewline
			\multirow{2}{1.5cm}{10\% RC} &
			\multirow{1}{0.5cm}{100} &
			74.0 &
			63.5 &
			85.0 &
			87.5 &
			98.5 &
			96.5 &
			95.0\tabularnewline
			& \multirow{1}{0.5cm}{500} &
			90.5 &
			92.0 &
			88.0 &
			92.5 &
			95.0 &
			92.5 &
			93.0\tabularnewline
			\addlinespace
			\multirow{2}{1.5cm}{50\% RC} &
			\multirow{1}{0.5cm}{100} &
			70.5 &
			70.5 &
			87.0 &
			88.5 &
			84.5 &
			86.0 &
			91.0\tabularnewline
			& \multirow{1}{0.5cm}{500} &
			90.0 &
			88.5 &
			96.0 &
			87.0 &
			93.0 &
			92.5 &
			94.0\tabularnewline
			\addlinespace
			\multirow{2}{1.5cm}{RC+IC} &
			\multirow{1}{0.5cm}{100} &
			71.0 &
			71.0 &
			83.0 &
			91.5 &
			89.0 &
			93.5 &
			93.0\tabularnewline
			& \multirow{1}{0.5cm}{500} &
			92.0 &
			91.5 &
			62.0 &
			93.0 &
			86.5 &
			90.5 &
			94.0\tabularnewline
			\bottomrule
		\end{tabular}
		\par\end{centering}
	
	\begin{centering}
		\emph{\small{Note}}{\small{: RC is right censoring, IC is interval
				censoring. }}
		\par\end{centering}{\small \par}
	
	\centering{}{\small{Estimated standard error of Monte Carlo coverage
			entries $\approx1.5\%$.}}
\end{table}


\noindent\emph{Mixture scenarios with interval- and right-censoring}

\noindent 
For the mixture scenario based on a SNP models with a normal base density for the conditional time to event distributions (scenario 2$\times$SN) with interval-censoring and a sample size of $n=100$, 21\% of the best SNP fits, 13\% of parametric mixture log-normal, and 7\% of parametric mixture Weibull models 
had a non-positive definite Hessian indicating issues with the estimation algorithm. 
A closer look at this scenario revealed that events of type 1 occurred very early and more than 60\% of them occurred during the first time interval $\left[0,t_{m}/12\right]$.
This and the relatively low sample size of $n=100$ might explain why it was difficult to even fit a simple parametric mixture model to these data. 
Hence, results from this scenario were only reported for the larger sample size $n=500$.  

From Table \ref{tab:Precision-of-SNP}, compared to settings with
only 10\% right-censored data, the introduction of interval censoring
to these settings generally increased bias and variability of the
estimates of all regression parameters. Marked differences were observed
in settings with $n=100$.

Table \ref{tab:Relative-MSE-WB_SNP_reg} shows that in mixture Weibull
settings MSEs of all parameter estimates from the mixture Weibull method
were significantly smaller than those from the SNP method. In these
settings, most SNP estimates also had larger MSE than those from the
mixture log-normal method, especially the multinomial logistic parameters.
For the 2$\times$SN scenarios with $n=500$, both parametric methods outperformed 
the SNP method in terms of MSE except for the estimates of $\beta_{21}$ and $\beta_{22}$. 
For the 2$\times$logmixturenorm scenarios, SNP estimates for the AFT parameters
were comparable to or much better than those from the mixture Weibull
method. AFT parameters for the first event type were more precise for the mixture log-normal method than the SNP method but much worse for the second event type. 
SNP estimates of multinomial logistic parameters tended to be somewhat worse compared to both mixture Weibull and mixture log-normal methods.

In terms of the accuracy of covariate dependent CIF estimates (Table \ref{tab:Relative-AEISD-mixture-reg}), the SNP method was never much worse than parametric methods (the lowest relative AIMSE for interval-censored scenarios was 0.96) and substantially better in estimating $CIF_2$ in the 2$\times$logmixturenorm setting with $n=500$ (with relative AIMSE 1.44 compared to the Weibull and 2.67 compared to the log-normal model).

Similar to the simulation of mixture scenarios with only right-censoring,
noticeable undercoverage of SNP estimates was also observed for interval-censored
data with the lower sample size of $n=100$ (Table \ref{tab:95CI_mix_reg}). Increasing sample
size to $n=500$ improved the coverage, in some cases up to the nominal level,
but some marked undercoverage could still be seen.\\

\noindent\emph{Fine and Gray scenarios and CSH scenarios}\\
From Table \ref{tab:Relative-MCSE-FG_CSH_reg}, there was in general
no clear benefit of using the SNP method over the parametric mixture methods
with respect to accuracy of covariate-dependent CIF estimates.
This is not unexpected as Figures \ref{fig:CIFsReg-Fine-and} and \ref{fig:CIFsReg-Cause-specific-hazards} indicate that the true CIFs from the
Fine and Gray, and Cox CSH scenarios appear to be well approximated
by simple parametric curves. 

For the Fine and Gray scenarios, the Fine and Gray method was slightly
better than the SNP method in estimating the first CIF, which exactly
followed a Fine and Gray model. However it was worse than the SNP method in estimating
the other CIF. In these settings, AIMSEs from SNP CIF estimates were
often smaller than those from the Cox CSH method. Finally, in CSH scenarios
the Cox CSH method tended to surpass the SNP method. The SNP method
was slightly better than the Fine and Gray method in estimating the
first CIF, whereas the opposite was true for the estimation of the
second CIF.

\begin{table}[h]
	\caption{Accuracy of covariate-dependent CIF estimates, as measured by the
		relative AIMSE (ratio of AIMSE) of the best SNP fits compared to alternative
		models in Fine and Gray and CSH scenarios.\label{tab:Relative-MCSE-FG_CSH_reg}}
	
	
	\centering{}%
	\begin{tabular}{lccccccccc}
		\toprule 
		&
		&
		\multicolumn{8}{c}{\textbf{Relative AIMSE}}\tabularnewline
		&
		&
		&
		&
		\multicolumn{4}{c}{Bootstrapped SE} &
		&
		\tabularnewline
		\cmidrule{5-8} 
		\multirow{2}{*}{Censoring} &
		\multirow{2}{*}{$n$} &
		\multicolumn{2}{c}{Weibull/SNP} &
		\multicolumn{2}{c}{Lognormal/SNP} &
		\multicolumn{2}{c}{FG/SNP} &
		\multicolumn{2}{c}{CSH/SNP}\tabularnewline
		\cmidrule{3-10} 
		&  & $CIF_{1}$ &
		$CIF_{2}$ &
		$CIF_{1}$ &
		$CIF_{2}$ &
		$CIF_{1}$ &
		$CIF_{2}$ &
		$CIF_{1}$ &
		$CIF_{2}$\tabularnewline
		\midrule
		\multicolumn{2}{c}{\emph{Fine and Gray}} &
		&
		&
		&
		&
		&
		&
		&
		\tabularnewline
		\multirow{4}{*}{10\% RC} &
		\multirow{2}{*}{100} &
		\textbf{0.97} &
		\textbf{1.00} &
		\textbf{0.96} &
		\textbf{0.95} &
		\textbf{0.93} &
		\textbf{1.11} &
		- &
		-\tabularnewline
		&  & 0.01 &
		0.00 &
		0.01 &
		0.01 &
		0.02 &
		0.04 &
		- &
		-\tabularnewline
		& \multirow{2}{*}{500} &
		\textbf{1.00} &
		\textbf{1.00} &
		\textbf{1.08} &
		\textbf{0.92} &
		\textbf{0.94} &
		\textbf{1.08} &
		- &
		-\tabularnewline
		&  & 0.00 &
		0.00 &
		0.02 &
		0.02 &
		0.01 &
		0.01 &
		- &
		-\tabularnewline
		\addlinespace
		\multirow{4}{*}{50\%RC} &
		\multirow{2}{*}{100} &
		\textbf{0.95} &
		\textbf{1.00} &
		\textbf{0.86} &
		\textbf{0.90} &
		\textbf{0.88} &
		\textbf{1.13} &
		\textbf{0.92} &
		\textbf{1.10}\tabularnewline
		&  & 0.02 &
		0.01 &
		0.02 &
		0.01 &
		0.03 &
		0.02 &
		0.03 &
		0.01\tabularnewline
		& \multirow{2}{*}{500} &
		\textbf{0.95} &
		\textbf{1.00} &
		\textbf{1.05} &
		\textbf{0.89} &
		\textbf{0.94} &
		\textbf{1.22} &
		\textbf{1.32} &
		\textbf{1.14}\tabularnewline
		&  & 0.01 &
		0.00 &
		0.03 &
		0.00 &
		0.02 &
		0.01 &
		0.04 &
		0.01\tabularnewline
		\addlinespace
		\multicolumn{2}{c}{\emph{CSH}} &
		&
		&
		&
		&
		&
		&
		&
		\tabularnewline
		\multirow{4}{*}{10\%RC} &
		\multirow{2}{*}{100} &
		\textbf{0.98} &
		\textbf{1.00} &
		\textbf{1.04} &
		\textbf{0.94} &
		\textbf{0.98} &
		\textbf{1.10} &
		\textbf{0.98} &
		\textbf{1.01}\tabularnewline
		&  & 0.00 &
		0.00 &
		0.01 &
		0.00 &
		0.01 &
		0.01 &
		0.01 &
		0.01\tabularnewline
		& \multirow{2}{*}{500} &
		\textbf{1.00} &
		\textbf{1.00} &
		\textbf{1.18} &
		\textbf{0.94} &
		\textbf{1.05} &
		\textbf{1.11} &
		\textbf{1.04} &
		\textbf{1.02}\tabularnewline
		&  & 0.00 &
		0.00 &
		0.01 &
		0.00 &
		0.00 &
		0.00 &
		0.01 &
		0.00\tabularnewline
		\addlinespace
		\multirow{4}{*}{50\%RC} &
		\multirow{2}{*}{100} &
		\textbf{0.93} &
		\textbf{0.99} &
		\textbf{0.97} &
		\textbf{0.86} &
		\textbf{0.79} &
		\textbf{1.03} &
		\textbf{0.84} &
		\textbf{1.00}\tabularnewline
		&  & 0.01 &
		0.01 &
		0.02 &
		0.01 &
		0.02 &
		0.01 &
		0.02 &
		0.01\tabularnewline
		& \multirow{2}{*}{500} &
		\textbf{0.99} &
		\textbf{1.00} &
		\textbf{1.31} &
		\textbf{0.84} &
		\textbf{0.85} &
		\textbf{1.09} &
		\textbf{0.95} &
		\textbf{1.01}\tabularnewline
		&  & 0.00 &
		0.00 &
		0.02 &
		0.00 &
		0.01 &
		0.01 &
		0.01 &
		0.01\tabularnewline
		\bottomrule
		\addlinespace
	\end{tabular}
	
	\centering{}{\small{-: not available due to out-of-range CIF estimates from the CSH model.}}
\end{table}

\noindent\emph{Summary}\\
Simulation results for regression are more difficult to interpret
and less in favour of the SNP method compared to the results for CIF
estimation reported in Section 6 of the main paper.
Nevertheless, some advantages of the SNP approach compared to alternative
methods were observed: First, for mixture scenarios, parameter estimates
can be substantially more precise than results from parametric mixture
models if the truth does not follow a simple parametric model. Second,
covariate-dependent CIF predictions based on SNP models were overall
competitive compared to all investigated alternative parametric and
semi-parametric models. Indeed, compared to each alternative model,
performance of the SNP model was substantially better for at least
one simulation scenario and never dramatically worse. 

Asymptotic confidence intervals showed clear undercoverage for many
parameter estimates across all mixture settings for the smaller sample
size of $n=100$. For the larger sample size of $n=500$, coverage improved 
though there remained substantial undercoverage for some parameters. 
This suggests that ``ad hoc'' asymptotic inference should be interpreted with 
caution in the regression setting except if sample size is large.

\fi


%  Here, we create the bibliographic entries manually, following the
%  journal style.  If you use this method or use natbib, PLEASE PAY
%  CAREFUL ATTENTION TO THE BIBLIOGRAPHIC STYLE IN A RECENT ISSUE OF
%  THE JOURNAL AND FOLLOW IT!  Failure to follow stylistic conventions
%  just lengthens the time spend copyediting your paper and hence its
%  position in the publication queue should it be accepted.

%  We greatly prefer that you incorporate the references for your
%  article into the body of the article as we have done here 
%  (you can use natbib or not as you choose) than use BiBTeX,
%  so that your article is self-contained in one file.
%  If you do use BiBTeX, please use the .bst file that comes with 
%  the distribution.  In this case, replace the thebibliography
%  environment below by 
\clearpage

\bibliographystyle{wileyj}
\bibliography{ref_snp_cif_est}

%\begin{thebibliography}{}

%\bibitem[\protect\citeauthoryear{Akash and Tirky}{1988}]{b24} 
%Akash, F. J. and Tirky, T. (1988). Proper multivariate conditional
%autoregressive models for spatial data analysis. {\it Biometrics} {\bf 196,} 173.

%\bibitem[\protect\citeauthoryear{Balaram et~al.}{1985a}]{b2} 
%Balaram, C. A., Neeraj, G., Haq, H. J., and Cliff, P. E., (1985a). {\it
%NIFT\/} 2nd edition. Boca Raton, Florida: Chapman and Hall.

%\end{thebibliography}


%\label{lastpage}

\end{document}
